# Supplementary material for: Real-Time PyMOL Visualization for Rosetta and PyRosetta
Source: PLoS One. 2011 Aug 16;6(8):e21931. doi: 10.1371/journal.pone.0021931 (PMC3156697; doi:10.1371/journal.pone.0021931)
Supplement: File S1 — A summary of the supplemental files contained in the compressed directory File S1, including the PyMOL listener, sample scripts with their data files, and a representative movie of the script output. README: a brief tutorial to the PyMOL_Mover and these scripts. PyRosettaDock.mp4: a PyMOL movie of Rosetta's Docking Protocol. input_files/: PDB files used in the demo scripts. test_dock.pdb a modified 1ACB [17] PDB file used in PyRosettaDock_Movie.py. test_in.pdb the decoy file PDB used in PyMOL_demo.py. scripts/: sample PyRosetta syntax for using the PyMOL_Mover. PyMOLPyRosettaServer.py listener script for PyMOL. PyRosettaDock_Movie.py sample protocol to create a docking movie. PyMOL_demo.py numerous PyRosetta sample commands with the PyMOL_Mover. (TAR.BZ2) [file pone.0021931.s001.tar.bz2]

Archive with 10 entries (7 files):
- Supplemental Files S1
- Supplemental Files S1/PyRosettaDock.mp4
- Supplemental Files S1/input_files
- Supplemental Files S1/input_files/test_dock.pdb
- Supplemental Files S1/input_files/test_in.pdb
- Supplemental Files S1/scripts
- Supplemental Files S1/scripts/PyMOL_demo.py
- Supplemental Files S1/scripts/PyMOLPyRosettaServer.py
- Supplemental Files S1/scripts/PyRosettaDock_Movie.py
- Supplemental Files S1/README
