# Supplementary material for: Real-Time PyMOL Visualization for Rosetta and PyRosetta
Source: PLoS One. 2011 Aug 16;6(8):e21931. doi: 10.1371/journal.pone.0021931 (PMC3156697; doi:10.1371/journal.pone.0021931)
Supplement: File S1 — A summary of the supplemental files contained in the compressed directory File S1, including the PyMOL listener, sample scripts with their data files, and a representative movie of the script output. README: a brief tutorial to the PyMOL_Mover and these scripts. PyRosettaDock.mp4: a PyMOL movie of Rosetta's Docking Protocol. input_files/: PDB files used in the demo scripts. test_dock.pdb a modified 1ACB [17] PDB file used in PyRosettaDock_Movie.py. test_in.pdb the decoy file PDB used in PyMOL_demo.py. scripts/: sample PyRosetta syntax for using the PyMOL_Mover. PyMOLPyRosettaServer.py listener script for PyMOL. PyRosettaDock_Movie.py sample protocol to create a docking movie. PyMOL_demo.py numerous PyRosetta sample commands with the PyMOL_Mover. (TAR.BZ2) [file pone.0021931.s001.tar.bz2 › Supplemental Files S1/input_files/test_dock.pdb]

ATOM      1  N   CYS E   1       2.323 -16.405  18.812  1.00 43.48           N  
ATOM      2  CA  CYS E   1       3.017 -15.136  18.786  1.00 35.11           C  
ATOM      3  C   CYS E   1       4.134 -15.068  19.799  1.00 32.90           C  
ATOM      4  O   CYS E   1       4.173 -15.810  20.772  1.00 41.38           O  
ATOM      5  CB  CYS E   1       2.052 -13.969  19.139  1.00 31.14           C  
ATOM      6  SG  CYS E   1       1.246 -14.085  20.788  1.00 34.72           S  
ATOM      7  N   GLY E   2       4.993 -14.081  19.607  1.00 21.94           N  
ATOM      8  CA  GLY E   2       6.057 -13.734  20.499  1.00 20.45           C  
ATOM      9  C   GLY E   2       7.234 -14.680  20.659  1.00 35.31           C  
ATOM     10  O   GLY E   2       7.962 -14.544  21.638  1.00 43.84           O  
ATOM     11  N   VAL E   3       7.392 -15.626  19.733  1.00 32.46           N  
ATOM     12  CA  VAL E   3       8.447 -16.625  19.776  1.00 24.50           C  
ATOM     13  C   VAL E   3       9.066 -16.783  18.401  1.00 28.06           C  
ATOM     14  O   VAL E   3       8.567 -17.514  17.548  1.00 35.28           O  
ATOM     15  CB  VAL E   3       7.846 -17.938  20.162  1.00 26.91           C  
ATOM     16  CG1 VAL E   3       9.006 -18.935  20.215  1.00 38.15           C  
ATOM     17  CG2 VAL E   3       7.094 -17.764  21.517  1.00 27.13           C  
ATOM     18  N   PRO E   4      10.132 -16.020  18.174  1.00 19.21           N  
ATOM     19  CA  PRO E   4      10.798 -15.963  16.889  1.00 22.58           C  
ATOM     20  C   PRO E   4      11.459 -17.254  16.497  1.00 35.98           C  
ATOM     21  O   PRO E   4      12.136 -17.776  17.351  1.00 32.88           O  
ATOM     22  CB  PRO E   4      12.013 -15.069  17.155  1.00 31.42           C  
ATOM     23  CG  PRO E   4      11.946 -14.499  18.577  1.00 33.19           C  
ATOM     24  CD  PRO E   4      10.720 -15.117  19.226  1.00 20.90           C  
ATOM     25  N   ALA E   5      11.356 -17.628  15.205  1.00 18.80           N  
ATOM     26  CA  ALA E   5      12.034 -18.754  14.564  1.00 30.86           C  
ATOM     27  C   ALA E   5      13.529 -18.599  14.813  1.00 27.56           C  
ATOM     28  O   ALA E   5      14.222 -19.579  15.178  1.00 22.95           O  
ATOM     29  CB  ALA E   5      11.841 -18.773  13.038  1.00 29.48           C  
ATOM     30  N   ILE E   6      14.011 -17.372  14.527  1.00 39.86           N  
ATOM     31  CA  ILE E   6      15.417 -16.994  14.707  1.00 26.45           C  
ATOM     32  C   ILE E   6      15.556 -16.352  16.096  1.00 47.27           C  
ATOM     33  O   ILE E   6      14.880 -15.375  16.456  1.00 25.25           O  
ATOM     34  CB  ILE E   6      15.924 -16.169  13.511  1.00 21.08           C  
ATOM     35  CG1 ILE E   6      15.670 -16.987  12.223  1.00 22.44           C  
ATOM     36  CG2 ILE E   6      17.422 -15.773  13.599  1.00 17.67           C  
ATOM     37  CD1 ILE E   6      15.179 -16.174  11.042  1.00 28.22           C  
ATOM     38  N   GLN E   7      16.364 -16.966  16.935  1.00 18.86           N  
ATOM     39  CA  GLN E   7      16.471 -16.450  18.295  1.00 27.09           C  
ATOM     40  C   GLN E   7      17.328 -15.180  18.363  1.00 25.47           C  
ATOM     41  O   GLN E   7      18.425 -15.112  17.792  1.00 22.56           O  
ATOM     42  CB  GLN E   7      17.044 -17.492  19.254  1.00 41.78           C  
ATOM     43  CG  GLN E   7      16.337 -18.865  19.281  1.00 59.91           C  
ATOM     44  CD  GLN E   7      17.137 -19.929  20.038  1.00 80.00           C  
ATOM     45  OE1 GLN E   7      18.360 -20.123  19.800  1.00 78.69           O  
ATOM     46  NE2 GLN E   7      16.489 -20.569  21.008  1.00 51.33           N  
ATOM     47  N   PRO E   8      16.826 -14.155  19.072  1.00 41.63           N  
ATOM     48  CA  PRO E   8      17.541 -12.911  19.175  1.00 26.61           C  
ATOM     49  C   PRO E   8      18.781 -13.069  20.022  1.00 39.28           C  
ATOM     50  O   PRO E   8      18.848 -13.915  20.897  1.00 32.54           O  
ATOM     51  CB  PRO E   8      16.586 -11.945  19.848  1.00 22.91           C  
ATOM     52  CG  PRO E   8      15.277 -12.635  20.137  1.00 38.80           C  
ATOM     53  CD  PRO E   8      15.471 -14.059  19.679  1.00 42.82           C  
ATOM     54  N   VAL E   9      19.809 -12.293  19.752  1.00 26.82           N  
ATOM     55  CA  VAL E   9      20.995 -12.396  20.570  1.00 28.28           C  
ATOM     56  C   VAL E   9      21.254 -11.049  21.231  1.00 27.63           C  
ATOM     57  O   VAL E   9      21.654 -10.103  20.553  1.00 40.00           O  
ATOM     58  CB  VAL E   9      22.180 -12.769  19.740  1.00 61.72           C  
ATOM     59  CG1 VAL E   9      23.475 -12.504  20.511  1.00 68.38           C  
ATOM     60  CG2 VAL E   9      22.083 -14.233  19.413  1.00 35.06           C  
ATOM     61  N   LEU E  10      21.102 -11.022  22.545  1.00 26.67           N  
ATOM     62  CA  LEU E  10      21.161  -9.792  23.268  1.00 29.94           C  
ATOM     63  C   LEU E  10      22.288  -9.896  24.231  1.00 52.19           C  
ATOM     64  O   LEU E  10      22.413 -10.873  24.910  1.00 29.83           O  
ATOM     65  CB  LEU E  10      19.872  -9.699  24.172  1.00 34.90           C  
ATOM     66  CG  LEU E  10      18.606  -8.903  23.815  1.00 55.11           C  
ATOM     67  CD1 LEU E  10      18.878  -7.797  22.835  1.00 41.09           C  
ATOM     68  CD2 LEU E  10      17.537  -9.831  23.247  1.00 37.35           C  
ATOM     69  N   SER E  11      23.071  -8.850  24.328  1.00 20.35           N  
ATOM     70  CA  SER E  11      24.081  -8.669  25.350  1.00 41.53           C  
ATOM     71  C   SER E  11      23.346  -8.520  26.736  1.00 52.46           C  
ATOM     72  O   SER E  11      23.780  -9.053  27.749  1.00 37.84           O  
ATOM     73  CB  SER E  11      24.955  -7.431  25.048  1.00 36.42           C  
ATOM     74  OG  SER E  11      24.652  -6.333  25.865  1.00 60.60           O  
ATOM     75  N   GLY E  12      22.212  -7.760  26.837  1.00 29.67           N  
ATOM     76  CA  GLY E  12      21.313  -7.568  28.008  1.00 49.55           C  
ATOM     77  C   GLY E  12      20.519  -8.844  28.508  1.00 27.54           C  
ATOM     78  O   GLY E  12      20.438  -9.089  29.705  1.00 80.00           O  
ATOM     79  N   LEU E  13      19.914  -9.673  27.631  1.00 55.06           N  
ATOM     80  CA  LEU E  13      19.225 -10.934  28.001  1.00 45.52           C  
ATOM     81  C   LEU E  13      19.534 -11.951  26.912  1.00 64.29           C  
ATOM     82  O   LEU E  13      20.434 -12.797  27.086  0.00 15.00           O  
ATOM     83  CB  LEU E  13      17.700 -10.824  28.147  1.00 47.23           C  
ATOM     84  CG  LEU E  13      17.252  -9.389  28.345  1.00 60.73           C  
ATOM     85  CD1 LEU E  13      16.540  -8.973  27.079  1.00 74.71           C  
ATOM     86  CD2 LEU E  13      16.313  -9.282  29.525  1.00 44.99           C  
ATOM     87  N   ILE E  16      18.252   4.407  16.785  1.00 22.77           N  
ATOM     88  CA  ILE E  16      18.524   4.005  18.191  1.00 19.80           C  
ATOM     89  C   ILE E  16      19.961   4.353  18.422  1.00 28.10           C  
ATOM     90  O   ILE E  16      20.827   4.030  17.584  1.00 24.76           O  
ATOM     91  CB  ILE E  16      18.393   2.510  18.484  1.00 27.02           C  
ATOM     92  CG1 ILE E  16      16.926   2.058  18.553  1.00 31.81           C  
ATOM     93  CG2 ILE E  16      19.154   2.192  19.774  1.00 21.54           C  
ATOM     94  CD1 ILE E  16      16.701   0.584  18.898  1.00 26.48           C  
ATOM     95  N   VAL E  17      20.187   5.024  19.535  1.00 13.27           N  
ATOM     96  CA  VAL E  17      21.531   5.436  19.849  1.00 11.94           C  
ATOM     97  C   VAL E  17      22.227   4.426  20.732  1.00 19.70           C  
ATOM     98  O   VAL E  17      21.716   3.999  21.745  1.00 17.40           O  
ATOM     99  CB  VAL E  17      21.511   6.866  20.438  1.00 23.96           C  
ATOM    100  CG1 VAL E  17      22.915   7.293  20.827  1.00 24.63           C  
ATOM    101  CG2 VAL E  17      20.992   7.936  19.472  1.00 22.70           C  
ATOM    102  N   ASN E  18      23.414   3.983  20.317  1.00 19.86           N  
ATOM    103  CA  ASN E  18      24.155   3.005  21.112  1.00 28.47           C  
ATOM    104  C   ASN E  18      23.561   1.639  21.216  1.00 21.14           C  
ATOM    105  O   ASN E  18      23.766   0.971  22.215  1.00 15.99           O  
ATOM    106  CB  ASN E  18      24.449   3.405  22.541  1.00 30.26           C  
ATOM    107  CG  ASN E  18      25.717   4.166  22.564  1.00 53.19           C  
ATOM    108  OD1 ASN E  18      25.811   5.223  23.207  1.00 80.00           O  
ATOM    109  ND2 ASN E  18      26.650   3.658  21.784  1.00 80.00           N  
ATOM    110  N   GLY E  19      22.943   1.160  20.171  1.00 21.80           N  
ATOM    111  CA  GLY E  19      22.423  -0.172  20.359  1.00 17.46           C  
ATOM    112  C   GLY E  19      23.362  -1.122  19.679  1.00 32.84           C  
ATOM    113  O   GLY E  19      24.488  -0.796  19.260  1.00 20.48           O  
ATOM    114  N   GLU E  20      22.905  -2.325  19.587  1.00 15.50           N  
ATOM    115  CA  GLU E  20      23.702  -3.320  18.876  1.00 22.08           C  
ATOM    116  C   GLU E  20      22.983  -3.805  17.639  1.00 22.37           C  
ATOM    117  O   GLU E  20      21.770  -3.751  17.540  1.00 29.01           O  
ATOM    118  CB  GLU E  20      24.176  -4.496  19.782  1.00 26.64           C  
ATOM    119  CG  GLU E  20      23.135  -4.887  20.787  1.00 28.27           C  
ATOM    120  CD  GLU E  20      23.539  -5.837  21.882  1.00 36.79           C  
ATOM    121  OE1 GLU E  20      24.609  -6.005  22.460  1.00 29.22           O  
ATOM    122  OE2 GLU E  20      22.514  -6.496  22.216  1.00 34.22           O  
ATOM    123  N   GLU E  21      23.720  -4.291  16.676  1.00 20.55           N  
ATOM    124  CA  GLU E  21      23.092  -4.791  15.473  1.00 23.69           C  
ATOM    125  C   GLU E  21      22.360  -6.110  15.771  1.00 30.57           C  
ATOM    126  O   GLU E  21      22.878  -6.995  16.461  1.00 21.37           O  
ATOM    127  CB  GLU E  21      24.201  -4.989  14.431  1.00 31.62           C  
ATOM    128  CG  GLU E  21      23.626  -5.119  13.032  1.00 16.92           C  
ATOM    129  CD  GLU E  21      24.780  -5.406  12.131  1.00 32.82           C  
ATOM    130  OE1 GLU E  21      25.522  -4.349  11.989  1.00 38.46           O  
ATOM    131  OE2 GLU E  21      24.987  -6.471  11.615  1.00 42.80           O  
ATOM    132  N   ALA E  22      21.125  -6.210  15.274  1.00 28.38           N  
ATOM    133  CA  ALA E  22      20.367  -7.404  15.543  1.00 23.92           C  
ATOM    134  C   ALA E  22      20.771  -8.590  14.697  1.00 21.61           C  
ATOM    135  O   ALA E  22      21.435  -8.496  13.674  1.00 27.03           O  
ATOM    136  CB  ALA E  22      18.927  -7.115  15.153  1.00 12.28           C  
ATOM    137  N   VAL E  23      20.337  -9.777  15.088  1.00 33.14           N  
ATOM    138  CA  VAL E  23      20.564 -10.935  14.226  1.00 33.19           C  
ATOM    139  C   VAL E  23      19.416 -10.853  13.214  1.00 24.70           C  
ATOM    140  O   VAL E  23      18.234 -10.665  13.576  1.00 25.35           O  
ATOM    141  CB  VAL E  23      20.371 -12.197  15.061  1.00 19.48           C  
ATOM    142  CG1 VAL E  23      20.206 -13.488  14.281  1.00 23.90           C  
ATOM    143  CG2 VAL E  23      21.512 -12.350  16.059  1.00 20.43           C  
ATOM    144  N   PRO E  24      19.767 -10.985  11.968  1.00 26.58           N  
ATOM    145  CA  PRO E  24      18.808 -10.923  10.901  1.00 14.26           C  
ATOM    146  C   PRO E  24      17.597 -11.789  11.118  1.00 25.01           C  
ATOM    147  O   PRO E  24      17.714 -12.976  11.375  1.00 23.21           O  
ATOM    148  CB  PRO E  24      19.562 -11.300   9.630  1.00 16.53           C  
ATOM    149  CG  PRO E  24      21.046 -11.365   9.977  1.00 25.38           C  
ATOM    150  CD  PRO E  24      21.143 -11.292  11.489  1.00 31.71           C  
ATOM    151  N   GLY E  25      16.409 -11.215  10.997  1.00 29.20           N  
ATOM    152  CA  GLY E  25      15.130 -11.964  11.152  1.00 29.03           C  
ATOM    153  C   GLY E  25      14.720 -12.369  12.598  1.00 19.51           C  
ATOM    154  O   GLY E  25      13.710 -13.102  12.763  1.00 22.84           O  
ATOM    155  N   SER E  26      15.493 -11.907  13.629  1.00 17.75           N  
ATOM    156  CA  SER E  26      15.255 -12.293  15.041  1.00 10.96           C  
ATOM    157  C   SER E  26      14.175 -11.453  15.719  1.00 26.92           C  
ATOM    158  O   SER E  26      13.784 -11.810  16.826  1.00 21.73           O  
ATOM    159  CB  SER E  26      16.508 -12.131  15.870  1.00 13.61           C  
ATOM    160  OG  SER E  26      17.048 -10.869  15.586  1.00 23.12           O  
ATOM    161  N   TRP E  27      13.691 -10.367  15.075  1.00 23.98           N  
ATOM    162  CA  TRP E  27      12.563  -9.520  15.564  1.00 17.51           C  
ATOM    163  C   TRP E  27      11.581  -9.487  14.396  1.00 20.15           C  
ATOM    164  O   TRP E  27      11.462  -8.462  13.666  1.00 16.02           O  
ATOM    165  CB  TRP E  27      12.979  -8.061  15.958  1.00 16.61           C  
ATOM    166  CG  TRP E  27      14.117  -8.088  16.925  1.00 18.29           C  
ATOM    167  CD1 TRP E  27      15.408  -7.742  16.700  1.00 26.62           C  
ATOM    168  CD2 TRP E  27      14.068  -8.538  18.295  1.00 15.76           C  
ATOM    169  NE1 TRP E  27      16.168  -7.925  17.860  1.00 23.53           N  
ATOM    170  CE2 TRP E  27      15.363  -8.435  18.832  1.00 24.51           C  
ATOM    171  CE3 TRP E  27      13.047  -8.923  19.134  1.00 22.83           C  
ATOM    172  CZ2 TRP E  27      15.621  -8.754  20.155  1.00 30.66           C  
ATOM    173  CZ3 TRP E  27      13.320  -9.288  20.448  1.00 31.81           C  
ATOM    174  CH2 TRP E  27      14.581  -9.149  20.951  1.00 15.22           C  
ATOM    175  N   PRO E  28      10.933 -10.650  14.173  1.00 30.71           N  
ATOM    176  CA  PRO E  28      10.063 -10.901  13.037  1.00 35.87           C  
ATOM    177  C   PRO E  28       8.803 -10.034  12.973  1.00 46.49           C  
ATOM    178  O   PRO E  28       8.184  -9.846  11.932  1.00 26.55           O  
ATOM    179  CB  PRO E  28       9.780 -12.424  13.037  1.00 21.67           C  
ATOM    180  CG  PRO E  28      10.089 -12.931  14.431  1.00 21.92           C  
ATOM    181  CD  PRO E  28      10.799 -11.774  15.128  1.00 18.19           C  
ATOM    182  N   TRP E  29       8.388  -9.474  14.083  1.00 17.88           N  
ATOM    183  CA  TRP E  29       7.230  -8.621  13.993  1.00 16.69           C  
ATOM    184  C   TRP E  29       7.594  -7.198  13.516  1.00 25.43           C  
ATOM    185  O   TRP E  29       6.739  -6.360  13.241  1.00 22.89           O  
ATOM    186  CB  TRP E  29       6.608  -8.553  15.403  1.00 12.80           C  
ATOM    187  CG  TRP E  29       7.620  -8.408  16.517  1.00 21.02           C  
ATOM    188  CD1 TRP E  29       8.163  -7.284  17.038  1.00 18.02           C  
ATOM    189  CD2 TRP E  29       8.063  -9.481  17.327  1.00 18.48           C  
ATOM    190  NE1 TRP E  29       8.947  -7.590  18.106  1.00 28.98           N  
ATOM    191  CE2 TRP E  29       8.940  -8.955  18.266  1.00 11.40           C  
ATOM    192  CE3 TRP E  29       7.840 -10.870  17.268  1.00 23.59           C  
ATOM    193  CZ2 TRP E  29       9.541  -9.773  19.208  1.00 16.65           C  
ATOM    194  CZ3 TRP E  29       8.488 -11.692  18.165  1.00 14.62           C  
ATOM    195  CH2 TRP E  29       9.319 -11.141  19.131  1.00 16.81           C  
ATOM    196  N   GLN E  30       8.874  -6.857  13.534  1.00 23.32           N  
ATOM    197  CA  GLN E  30       9.218  -5.466  13.201  1.00 18.51           C  
ATOM    198  C   GLN E  30       8.912  -5.143  11.775  1.00 24.78           C  
ATOM    199  O   GLN E  30       9.411  -5.900  10.952  1.00 13.48           O  
ATOM    200  CB  GLN E  30      10.722  -5.178  13.462  1.00 20.41           C  
ATOM    201  CG  GLN E  30      11.261  -3.806  12.991  1.00 17.16           C  
ATOM    202  CD  GLN E  30      11.158  -2.636  13.965  1.00 27.30           C  
ATOM    203  OE1 GLN E  30      11.498  -2.697  15.160  1.00 22.90           O  
ATOM    204  NE2 GLN E  30      10.626  -1.533  13.448  1.00 32.36           N  
ATOM    205  N   VAL E  31       8.165  -4.039  11.479  1.00 12.65           N  
ATOM    206  CA  VAL E  31       7.976  -3.633  10.087  1.00 18.47           C  
ATOM    207  C   VAL E  31       8.540  -2.253   9.916  1.00 29.76           C  
ATOM    208  O   VAL E  31       8.885  -1.533  10.844  1.00 13.51           O  
ATOM    209  CB  VAL E  31       6.566  -3.669   9.607  1.00 14.95           C  
ATOM    210  CG1 VAL E  31       6.146  -5.166   9.658  1.00 14.88           C  
ATOM    211  CG2 VAL E  31       5.760  -2.815  10.639  1.00 16.14           C  
ATOM    212  N   SER E  32       8.715  -1.913   8.700  1.00 14.65           N  
ATOM    213  CA  SER E  32       9.211  -0.606   8.306  1.00 17.66           C  
ATOM    214  C   SER E  32       8.062   0.064   7.542  1.00 15.97           C  
ATOM    215  O   SER E  32       7.409  -0.531   6.669  1.00 20.58           O  
ATOM    216  CB  SER E  32      10.441  -0.825   7.421  1.00 33.25           C  
ATOM    217  OG  SER E  32      10.659   0.353   6.661  1.00 24.87           O  
ATOM    218  N   LEU E  33       7.754   1.296   7.889  1.00 19.62           N  
ATOM    219  CA  LEU E  33       6.653   1.993   7.235  1.00 24.00           C  
ATOM    220  C   LEU E  33       7.279   2.997   6.297  1.00 23.33           C  
ATOM    221  O   LEU E  33       7.997   3.881   6.730  1.00 21.47           O  
ATOM    222  CB  LEU E  33       5.790   2.748   8.275  1.00 12.96           C  
ATOM    223  CG  LEU E  33       4.566   2.012   8.735  1.00 29.34           C  
ATOM    224  CD1 LEU E  33       4.874   0.578   8.938  1.00 21.11           C  
ATOM    225  CD2 LEU E  33       4.166   2.540  10.107  1.00 31.56           C  
ATOM    226  N   GLN E  34       7.017   2.812   5.021  1.00 20.93           N  
ATOM    227  CA  GLN E  34       7.601   3.642   3.968  1.00 19.40           C  
ATOM    228  C   GLN E  34       6.583   4.350   3.112  1.00 25.50           C  
ATOM    229  O   GLN E  34       5.426   3.884   2.895  1.00 22.47           O  
ATOM    230  CB  GLN E  34       8.349   2.728   2.987  1.00 16.58           C  
ATOM    231  CG  GLN E  34       9.586   2.248   3.698  1.00 21.44           C  
ATOM    232  CD  GLN E  34      10.389   1.221   2.957  1.00 36.02           C  
ATOM    233  OE1 GLN E  34      11.258   0.625   3.566  1.00 38.79           O  
ATOM    234  NE2 GLN E  34      10.178   1.069   1.658  1.00 35.95           N  
ATOM    235  N   ASP E  35       7.017   5.479   2.550  1.00 26.49           N  
ATOM    236  CA  ASP E  35       6.076   6.104   1.608  1.00 35.05           C  
ATOM    237  C   ASP E  35       6.247   5.513   0.200  1.00 20.99           C  
ATOM    238  O   ASP E  35       7.043   4.663   0.005  1.00 24.47           O  
ATOM    239  CB  ASP E  35       6.148   7.619   1.538  1.00 20.66           C  
ATOM    240  CG  ASP E  35       7.494   8.196   1.107  1.00 31.31           C  
ATOM    241  OD1 ASP E  35       8.398   7.412   0.523  1.00 26.06           O  
ATOM    242  OD2 ASP E  35       7.696   9.382   1.208  1.00 26.30           O  
ATOM    243  N   LYS E  36       5.449   6.043  -0.713  1.00 16.57           N  
ATOM    244  CA  LYS E  36       5.400   5.621  -2.124  1.00 28.84           C  
ATOM    245  C   LYS E  36       6.774   5.773  -2.754  1.00 33.23           C  
ATOM    246  O   LYS E  36       7.112   5.092  -3.700  1.00 45.22           O  
ATOM    247  CB  LYS E  36       4.387   6.586  -2.846  1.00 26.28           C  
ATOM    248  CG  LYS E  36       3.106   5.951  -3.321  1.00 75.75           C  
ATOM    249  CD  LYS E  36       1.968   6.958  -3.450  0.00 21.38           C  
ATOM    250  CE  LYS E  36       0.684   6.306  -3.928  0.00 15.74           C  
ATOM    251  NZ  LYS E  36      -0.017   7.090  -4.955  0.00 15.03           N  
ATOM    252  N   THR E  37       7.555   6.692  -2.204  1.00 26.21           N  
ATOM    253  CA  THR E  37       8.886   7.006  -2.706  1.00 20.62           C  
ATOM    254  C   THR E  37       9.882   5.950  -2.252  1.00 30.41           C  
ATOM    255  O   THR E  37      10.952   5.740  -2.804  1.00 25.95           O  
ATOM    256  CB  THR E  37       9.290   8.429  -2.155  1.00 16.03           C  
ATOM    257  OG1 THR E  37       9.236   9.517  -3.049  1.00 64.78           O  
ATOM    258  CG2 THR E  37      10.237   8.534  -0.988  1.00 29.99           C  
ATOM    259  N   GLY E  38       9.531   5.262  -1.190  1.00 29.99           N  
ATOM    260  CA  GLY E  38      10.449   4.275  -0.587  1.00 16.42           C  
ATOM    261  C   GLY E  38      11.130   4.820   0.683  1.00 21.18           C  
ATOM    262  O   GLY E  38      11.883   4.143   1.351  1.00 24.05           O  
ATOM    263  N   PHE E  39      10.788   6.025   1.134  1.00 19.54           N  
ATOM    264  CA  PHE E  39      11.426   6.516   2.338  1.00 24.76           C  
ATOM    265  C   PHE E  39      10.768   6.005   3.620  1.00 32.24           C  
ATOM    266  O   PHE E  39       9.573   6.079   3.807  1.00 23.78           O  
ATOM    267  CB  PHE E  39      11.309   8.043   2.254  1.00 22.23           C  
ATOM    268  CG  PHE E  39      11.779   8.762   3.487  1.00 35.41           C  
ATOM    269  CD1 PHE E  39      10.908   9.049   4.538  1.00 32.21           C  
ATOM    270  CD2 PHE E  39      13.089   9.228   3.540  1.00 53.55           C  
ATOM    271  CE1 PHE E  39      11.349   9.719   5.673  1.00 62.82           C  
ATOM    272  CE2 PHE E  39      13.543   9.883   4.682  1.00 56.14           C  
ATOM    273  CZ  PHE E  39      12.664  10.174   5.716  1.00 19.11           C  
ATOM    274  N   HIS E  40      11.593   5.484   4.522  1.00 30.03           N  
ATOM    275  CA  HIS E  40      11.154   4.970   5.816  1.00 19.48           C  
ATOM    276  C   HIS E  40      10.978   6.112   6.794  1.00 29.92           C  
ATOM    277  O   HIS E  40      11.994   6.740   7.124  1.00 20.40           O  
ATOM    278  CB  HIS E  40      12.234   4.036   6.413  1.00 16.76           C  
ATOM    279  CG  HIS E  40      12.136   3.820   7.910  1.00 24.84           C  
ATOM    280  ND1 HIS E  40      11.660   2.620   8.470  1.00 22.42           N  
ATOM    281  CD2 HIS E  40      12.444   4.674   8.939  1.00 17.26           C  
ATOM    282  CE1 HIS E  40      11.670   2.797   9.783  1.00 21.90           C  
ATOM    283  NE2 HIS E  40      12.113   4.015  10.093  1.00 25.65           N  
ATOM    284  N   PHE E  41       9.754   6.320   7.330  1.00 16.79           N  
ATOM    285  CA  PHE E  41       9.551   7.420   8.306  1.00 15.03           C  
ATOM    286  C   PHE E  41       9.214   6.905   9.681  1.00 25.50           C  
ATOM    287  O   PHE E  41       9.273   7.650  10.660  1.00 20.43           O  
ATOM    288  CB  PHE E  41       8.417   8.426   7.914  1.00  7.93           C  
ATOM    289  CG  PHE E  41       7.115   7.746   7.549  1.00 13.33           C  
ATOM    290  CD1 PHE E  41       6.892   7.066   6.342  1.00 16.12           C  
ATOM    291  CD2 PHE E  41       6.066   7.769   8.451  1.00 26.61           C  
ATOM    292  CE1 PHE E  41       5.684   6.439   6.060  1.00 21.48           C  
ATOM    293  CE2 PHE E  41       4.870   7.081   8.233  1.00 19.79           C  
ATOM    294  CZ  PHE E  41       4.676   6.411   7.029  1.00 15.24           C  
ATOM    295  N   CYS E  42       8.769   5.662   9.747  1.00 16.51           N  
ATOM    296  CA  CYS E  42       8.358   5.120  11.021  1.00 15.50           C  
ATOM    297  C   CYS E  42       8.451   3.622  10.983  1.00 21.21           C  
ATOM    298  O   CYS E  42       8.575   3.072   9.899  1.00 23.87           O  
ATOM    299  CB  CYS E  42       6.888   5.467  11.369  1.00 21.43           C  
ATOM    300  SG  CYS E  42       6.689   7.023  12.295  1.00 17.43           S  
ATOM    301  N   GLY E  43       8.438   3.014  12.179  1.00 20.39           N  
ATOM    302  CA  GLY E  43       8.454   1.535  12.384  1.00 15.34           C  
ATOM    303  C   GLY E  43       7.062   1.116  12.795  1.00 28.50           C  
ATOM    304  O   GLY E  43       6.144   1.961  12.900  1.00 16.29           O  
ATOM    305  N   GLY E  44       6.869  -0.182  12.997  1.00 15.21           N  
ATOM    306  CA  GLY E  44       5.577  -0.693  13.443  1.00 16.47           C  
ATOM    307  C   GLY E  44       5.732  -2.174  13.726  1.00 29.13           C  
ATOM    308  O   GLY E  44       6.808  -2.721  13.547  1.00 21.77           O  
ATOM    309  N   SER E  45       4.675  -2.849  14.171  1.00 18.20           N  
ATOM    310  CA  SER E  45       4.779  -4.230  14.509  1.00 19.50           C  
ATOM    311  C   SER E  45       3.570  -5.014  14.085  1.00 20.11           C  
ATOM    312  O   SER E  45       2.436  -4.618  14.250  1.00 21.71           O  
ATOM    313  CB  SER E  45       5.290  -4.553  15.952  1.00 18.34           C  
ATOM    314  OG  SER E  45       6.116  -3.626  16.588  1.00 51.22           O  
ATOM    315  N   LEU E  46       3.827  -6.160  13.549  1.00 17.30           N  
ATOM    316  CA  LEU E  46       2.744  -7.054  13.188  1.00 21.47           C  
ATOM    317  C   LEU E  46       2.147  -7.699  14.446  1.00 23.03           C  
ATOM    318  O   LEU E  46       2.898  -8.228  15.322  1.00 21.59           O  
ATOM    319  CB  LEU E  46       3.345  -8.203  12.347  1.00 14.76           C  
ATOM    320  CG  LEU E  46       3.503  -7.799  10.893  1.00 30.22           C  
ATOM    321  CD1 LEU E  46       4.662  -8.576  10.316  1.00 30.52           C  
ATOM    322  CD2 LEU E  46       2.255  -8.243  10.157  1.00 34.34           C  
ATOM    323  N   ILE E  47       0.800  -7.667  14.525  1.00 24.55           N  
ATOM    324  CA  ILE E  47       0.044  -8.303  15.614  1.00 23.06           C  
ATOM    325  C   ILE E  47      -0.710  -9.538  15.105  1.00 25.90           C  
ATOM    326  O   ILE E  47      -1.254 -10.280  15.886  1.00 30.77           O  
ATOM    327  CB  ILE E  47      -0.912  -7.408  16.428  1.00 24.68           C  
ATOM    328  CG1 ILE E  47      -2.045  -6.860  15.564  1.00 26.98           C  
ATOM    329  CG2 ILE E  47      -0.228  -6.180  16.996  1.00 25.72           C  
ATOM    330  CD1 ILE E  47      -2.989  -6.044  16.440  1.00 20.59           C  
ATOM    331  N   ASN E  48      -0.743  -9.715  13.801  1.00 25.66           N  
ATOM    332  CA  ASN E  48      -1.355 -10.788  13.009  1.00 38.19           C  
ATOM    333  C   ASN E  48      -0.818 -10.676  11.599  1.00 39.82           C  
ATOM    334  O   ASN E  48       0.130  -9.955  11.288  1.00 58.29           O  
ATOM    335  CB  ASN E  48      -2.794 -10.542  12.567  1.00 62.66           C  
ATOM    336  CG  ASN E  48      -3.682  -9.984  13.608  1.00 43.19           C  
ATOM    337  OD1 ASN E  48      -4.604  -9.229  13.292  1.00 80.00           O  
ATOM    338  ND2 ASN E  48      -3.517 -10.528  14.801  1.00 80.00           N  
ATOM    339  N   GLU E  49      -1.558 -11.358  10.753  1.00 20.25           N  
ATOM    340  CA  GLU E  49      -1.246 -11.413   9.384  1.00 21.85           C  
ATOM    341  C   GLU E  49      -1.960 -10.332   8.636  1.00 18.78           C  
ATOM    342  O   GLU E  49      -1.519 -10.004   7.536  1.00 35.49           O  
ATOM    343  CB  GLU E  49      -1.655 -12.779   8.910  1.00 28.53           C  
ATOM    344  CG  GLU E  49      -1.693 -13.666  10.141  1.00 38.04           C  
ATOM    345  CD  GLU E  49      -1.635 -15.114   9.789  1.00 36.46           C  
ATOM    346  OE1 GLU E  49      -0.941 -15.579   8.899  1.00 80.00           O  
ATOM    347  OE2 GLU E  49      -2.327 -15.841  10.607  1.00 70.45           O  
ATOM    348  N   ASN E  50      -2.995  -9.788   9.326  1.00 19.58           N  
ATOM    349  CA  ASN E  50      -3.828  -8.732   8.788  1.00 33.57           C  
ATOM    350  C   ASN E  50      -3.740  -7.411   9.517  1.00 18.17           C  
ATOM    351  O   ASN E  50      -4.395  -6.456   9.070  1.00 26.87           O  
ATOM    352  CB  ASN E  50      -5.331  -9.090   8.718  1.00 18.48           C  
ATOM    353  CG  ASN E  50      -5.473 -10.244   7.801  1.00 49.54           C  
ATOM    354  OD1 ASN E  50      -5.332 -10.143   6.568  1.00 45.51           O  
ATOM    355  ND2 ASN E  50      -5.613 -11.353   8.489  1.00 28.87           N  
ATOM    356  N   TRP E  51      -2.974  -7.273  10.595  1.00 14.65           N  
ATOM    357  CA  TRP E  51      -2.965  -5.965  11.223  1.00 24.23           C  
ATOM    358  C   TRP E  51      -1.606  -5.521  11.730  1.00 28.22           C  
ATOM    359  O   TRP E  51      -0.813  -6.333  12.122  1.00 23.27           O  
ATOM    360  CB  TRP E  51      -3.922  -5.933  12.392  1.00 16.27           C  
ATOM    361  CG  TRP E  51      -5.376  -6.130  12.093  1.00 27.69           C  
ATOM    362  CD1 TRP E  51      -6.089  -7.286  11.979  1.00 27.87           C  
ATOM    363  CD2 TRP E  51      -6.318  -5.065  11.967  1.00 10.64           C  
ATOM    364  NE1 TRP E  51      -7.422  -6.972  11.756  1.00 24.36           N  
ATOM    365  CE2 TRP E  51      -7.578  -5.608  11.727  1.00 30.36           C  
ATOM    366  CE3 TRP E  51      -6.185  -3.704  12.047  1.00 23.33           C  
ATOM    367  CZ2 TRP E  51      -8.709  -4.791  11.675  1.00 27.14           C  
ATOM    368  CZ3 TRP E  51      -7.287  -2.917  12.035  1.00 28.83           C  
ATOM    369  CH2 TRP E  51      -8.543  -3.443  11.861  1.00 30.57           C  
ATOM    370  N   VAL E  52      -1.332  -4.220  11.695  1.00 20.95           N  
ATOM    371  CA  VAL E  52      -0.066  -3.676  12.135  1.00 12.04           C  
ATOM    372  C   VAL E  52      -0.410  -2.584  13.088  1.00 20.18           C  
ATOM    373  O   VAL E  52      -1.347  -1.834  12.880  1.00 18.43           O  
ATOM    374  CB  VAL E  52       0.735  -3.120  10.950  1.00 25.08           C  
ATOM    375  CG1 VAL E  52       1.930  -2.265  11.347  1.00 19.39           C  
ATOM    376  CG2 VAL E  52       1.226  -4.297  10.094  1.00 20.78           C  
ATOM    377  N   VAL E  53       0.310  -2.533  14.199  1.00 14.79           N  
ATOM    378  CA  VAL E  53       0.026  -1.442  15.111  1.00 19.86           C  
ATOM    379  C   VAL E  53       1.222  -0.475  15.028  1.00 27.11           C  
ATOM    380  O   VAL E  53       2.358  -0.882  14.806  1.00 17.99           O  
ATOM    381  CB  VAL E  53      -0.212  -1.986  16.510  1.00 35.73           C  
ATOM    382  CG1 VAL E  53       0.940  -2.873  16.919  1.00 26.28           C  
ATOM    383  CG2 VAL E  53      -0.274  -0.847  17.496  1.00 33.21           C  
ATOM    384  N   THR E  54       1.009   0.813  15.169  1.00 12.70           N  
ATOM    385  CA  THR E  54       2.142   1.741  15.086  1.00 11.36           C  
ATOM    386  C   THR E  54       1.722   2.934  15.943  1.00 20.19           C  
ATOM    387  O   THR E  54       0.696   2.872  16.644  1.00 25.43           O  
ATOM    388  CB  THR E  54       2.420   2.136  13.617  1.00 48.85           C  
ATOM    389  OG1 THR E  54       3.563   2.966  13.591  1.00 28.02           O  
ATOM    390  CG2 THR E  54       1.211   2.774  12.906  1.00 20.02           C  
ATOM    391  N   ALA E  55       2.422   4.050  15.834  1.00 24.60           N  
ATOM    392  CA  ALA E  55       2.073   5.271  16.561  1.00 21.23           C  
ATOM    393  C   ALA E  55       1.117   6.180  15.783  1.00 23.36           C  
ATOM    394  O   ALA E  55       1.221   6.378  14.567  1.00 25.95           O  
ATOM    395  CB  ALA E  55       3.335   6.066  16.776  1.00 20.06           C  
ATOM    396  N   ALA E  56       0.251   6.835  16.507  1.00 17.14           N  
ATOM    397  CA  ALA E  56      -0.708   7.698  15.842  1.00  9.20           C  
ATOM    398  C   ALA E  56      -0.082   8.846  15.160  1.00 23.38           C  
ATOM    399  O   ALA E  56      -0.473   9.223  14.084  1.00 22.88           O  
ATOM    400  CB  ALA E  56      -1.727   8.178  16.843  1.00 17.83           C  
ATOM    401  N   HIS E  57       0.907   9.389  15.811  1.00 13.40           N  
ATOM    402  CA  HIS E  57       1.586  10.520  15.243  1.00 26.68           C  
ATOM    403  C   HIS E  57       2.393  10.202  13.999  1.00 38.16           C  
ATOM    404  O   HIS E  57       2.939  11.084  13.365  1.00 20.91           O  
ATOM    405  CB  HIS E  57       2.499  11.049  16.343  1.00 29.74           C  
ATOM    406  CG  HIS E  57       3.828  10.411  16.374  1.00 23.10           C  
ATOM    407  ND1 HIS E  57       4.178   9.637  17.469  1.00 19.70           N  
ATOM    408  CD2 HIS E  57       4.893  10.480  15.498  1.00 13.75           C  
ATOM    409  CE1 HIS E  57       5.459   9.297  17.268  1.00 16.78           C  
ATOM    410  NE2 HIS E  57       5.905   9.764  16.089  1.00 22.38           N  
ATOM    411  N   CYS E  58       2.552   8.957  13.626  1.00 15.57           N  
ATOM    412  CA  CYS E  58       3.311   8.712  12.367  1.00 12.30           C  
ATOM    413  C   CYS E  58       2.532   9.215  11.154  1.00 21.06           C  
ATOM    414  O   CYS E  58       3.148   9.384  10.117  1.00 25.66           O  
ATOM    415  CB  CYS E  58       3.643   7.195  12.246  1.00 15.51           C  
ATOM    416  SG  CYS E  58       5.000   6.711  13.358  1.00 20.33           S  
ATOM    417  N   GLY E  59       1.195   9.449  11.307  1.00 16.01           N  
ATOM    418  CA  GLY E  59       0.358   9.978  10.222  1.00 26.52           C  
ATOM    419  C   GLY E  59       0.253   9.049   8.988  1.00 25.21           C  
ATOM    420  O   GLY E  59       0.162   9.452   7.815  1.00 36.13           O  
ATOM    421  N   VAL E  60       0.229   7.763   9.244  1.00 14.18           N  
ATOM    422  CA  VAL E  60       0.142   6.843   8.130  1.00  9.21           C  
ATOM    423  C   VAL E  60      -1.066   6.997   7.284  1.00 20.43           C  
ATOM    424  O   VAL E  60      -2.073   7.336   7.817  1.00 19.51           O  
ATOM    425  CB  VAL E  60       0.155   5.424   8.617  1.00 22.52           C  
ATOM    426  CG1 VAL E  60       0.248   4.469   7.400  1.00 21.32           C  
ATOM    427  CG2 VAL E  60       1.399   5.294   9.512  1.00 28.72           C  
ATOM    428  N   THR E  61      -0.978   6.680   6.010  1.00 21.45           N  
ATOM    429  CA  THR E  61      -2.121   6.768   5.113  1.00 30.05           C  
ATOM    430  C   THR E  61      -2.097   5.539   4.228  1.00 25.08           C  
ATOM    431  O   THR E  61      -1.093   4.827   4.173  1.00 22.77           O  
ATOM    432  CB  THR E  61      -2.061   8.016   4.200  1.00 41.56           C  
ATOM    433  OG1 THR E  61      -1.296   7.695   3.053  1.00 42.34           O  
ATOM    434  CG2 THR E  61      -1.431   9.244   4.876  1.00 30.20           C  
ATOM    435  N   THR E  62      -3.205   5.309   3.514  1.00 35.76           N  
ATOM    436  CA  THR E  62      -3.369   4.166   2.611  1.00 19.24           C  
ATOM    437  C   THR E  62      -2.384   4.160   1.457  1.00 33.62           C  
ATOM    438  O   THR E  62      -2.037   3.187   0.775  1.00 29.33           O  
ATOM    439  CB  THR E  62      -4.807   4.046   2.146  1.00 29.27           C  
ATOM    440  OG1 THR E  62      -5.147   5.332   1.634  1.00 25.96           O  
ATOM    441  CG2 THR E  62      -5.642   3.596   3.363  1.00 20.40           C  
ATOM    442  N   SER E  63      -1.889   5.319   1.229  1.00 15.71           N  
ATOM    443  CA  SER E  63      -0.897   5.490   0.197  1.00 19.97           C  
ATOM    444  C   SER E  63       0.500   4.942   0.629  1.00 33.18           C  
ATOM    445  O   SER E  63       1.407   4.847  -0.162  1.00 32.88           O  
ATOM    446  CB  SER E  63      -0.713   7.016   0.015  1.00 25.33           C  
ATOM    447  OG  SER E  63      -0.018   7.128  -1.173  1.00 50.31           O  
ATOM    448  N   ASP E  64       0.726   4.694   1.909  1.00 21.77           N  
ATOM    449  CA  ASP E  64       1.997   4.237   2.485  1.00 15.42           C  
ATOM    450  C   ASP E  64       2.073   2.718   2.410  1.00 31.21           C  
ATOM    451  O   ASP E  64       1.046   2.078   2.147  1.00 27.69           O  
ATOM    452  CB  ASP E  64       2.166   4.769   3.953  1.00 26.91           C  
ATOM    453  CG  ASP E  64       2.231   6.283   4.077  1.00 39.02           C  
ATOM    454  OD1 ASP E  64       2.969   6.871   3.147  1.00 25.87           O  
ATOM    455  OD2 ASP E  64       1.706   6.891   4.996  1.00 31.06           O  
ATOM    456  N   VAL E  65       3.282   2.155   2.598  1.00 14.71           N  
ATOM    457  CA  VAL E  65       3.515   0.747   2.473  1.00 24.90           C  
ATOM    458  C   VAL E  65       4.072   0.142   3.750  1.00 25.64           C  
ATOM    459  O   VAL E  65       4.856   0.787   4.460  1.00 26.22           O  
ATOM    460  CB  VAL E  65       4.467   0.593   1.268  1.00 35.30           C  
ATOM    461  CG1 VAL E  65       5.933   0.587   1.608  1.00 53.44           C  
ATOM    462  CG2 VAL E  65       4.116  -0.561   0.376  1.00 69.52           C  
ATOM    463  N   VAL E  66       3.669  -1.125   4.013  1.00 16.08           N  
ATOM    464  CA  VAL E  66       4.193  -1.811   5.187  1.00 14.60           C  
ATOM    465  C   VAL E  66       5.253  -2.787   4.658  1.00 37.03           C  
ATOM    466  O   VAL E  66       4.953  -3.678   3.860  1.00 22.37           O  
ATOM    467  CB  VAL E  66       3.077  -2.589   5.899  1.00 27.57           C  
ATOM    468  CG1 VAL E  66       3.644  -3.569   6.899  1.00 20.17           C  
ATOM    469  CG2 VAL E  66       2.018  -1.718   6.561  1.00 21.33           C  
ATOM    470  N   VAL E  67       6.517  -2.598   5.045  1.00 22.64           N  
ATOM    471  CA  VAL E  67       7.592  -3.491   4.625  1.00 15.67           C  
ATOM    472  C   VAL E  67       7.939  -4.425   5.739  1.00 22.38           C  
ATOM    473  O   VAL E  67       8.351  -4.073   6.887  1.00 21.59           O  
ATOM    474  CB  VAL E  67       8.845  -2.820   4.055  1.00 29.80           C  
ATOM    475  CG1 VAL E  67       9.785  -3.879   3.404  1.00 17.67           C  
ATOM    476  CG2 VAL E  67       8.357  -1.892   2.970  1.00 15.23           C  
ATOM    477  N   ALA E  68       7.772  -5.686   5.388  1.00 23.23           N  
ATOM    478  CA  ALA E  68       8.059  -6.700   6.375  1.00 26.58           C  
ATOM    479  C   ALA E  68       9.166  -7.626   5.914  1.00 19.56           C  
ATOM    480  O   ALA E  68       9.281  -7.797   4.724  1.00 21.65           O  
ATOM    481  CB  ALA E  68       6.812  -7.559   6.510  1.00 26.64           C  
ATOM    482  N   GLY E  69       9.820  -8.335   6.848  1.00 17.53           N  
ATOM    483  CA  GLY E  69      10.847  -9.339   6.621  1.00 34.77           C  
ATOM    484  C   GLY E  69      12.218  -8.757   6.358  1.00 19.74           C  
ATOM    485  O   GLY E  69      13.146  -9.450   5.978  1.00 24.32           O  
ATOM    486  N   GLU E  70      12.332  -7.458   6.526  1.00 23.89           N  
ATOM    487  CA  GLU E  70      13.573  -6.739   6.248  1.00 18.14           C  
ATOM    488  C   GLU E  70      14.560  -6.710   7.398  1.00 51.37           C  
ATOM    489  O   GLU E  70      14.256  -6.701   8.581  1.00 32.67           O  
ATOM    490  CB  GLU E  70      13.238  -5.275   5.873  1.00 24.61           C  
ATOM    491  CG  GLU E  70      14.308  -4.327   5.292  1.00 37.92           C  
ATOM    492  CD  GLU E  70      13.683  -2.949   5.127  1.00 33.92           C  
ATOM    493  OE1 GLU E  70      13.344  -2.323   6.222  1.00 74.86           O  
ATOM    494  OE2 GLU E  70      13.422  -2.518   4.038  1.00 80.00           O  
ATOM    495  N   PHE E  71      15.804  -6.678   7.034  1.00 31.36           N  
ATOM    496  CA  PHE E  71      16.853  -6.626   8.021  1.00 27.10           C  
ATOM    497  C   PHE E  71      17.727  -5.424   7.667  1.00 33.64           C  
ATOM    498  O   PHE E  71      17.962  -4.486   8.404  1.00 32.03           O  
ATOM    499  CB  PHE E  71      17.682  -7.938   8.027  1.00 22.48           C  
ATOM    500  CG  PHE E  71      18.986  -7.655   8.758  1.00 27.12           C  
ATOM    501  CD1 PHE E  71      18.957  -7.452  10.136  1.00 18.20           C  
ATOM    502  CD2 PHE E  71      20.211  -7.473   8.116  1.00 25.18           C  
ATOM    503  CE1 PHE E  71      20.097  -7.122  10.866  1.00 17.76           C  
ATOM    504  CE2 PHE E  71      21.375  -7.201   8.826  1.00 28.86           C  
ATOM    505  CZ  PHE E  71      21.320  -6.998  10.211  1.00 29.72           C  
ATOM    506  N   ASP E  72      18.158  -5.428   6.446  1.00 20.92           N  
ATOM    507  CA  ASP E  72      18.978  -4.379   5.909  1.00 16.71           C  
ATOM    508  C   ASP E  72      18.344  -3.771   4.685  1.00 23.17           C  
ATOM    509  O   ASP E  72      18.244  -4.445   3.658  1.00 34.52           O  
ATOM    510  CB  ASP E  72      20.222  -5.088   5.417  1.00 34.18           C  
ATOM    511  CG  ASP E  72      21.206  -4.179   4.777  1.00 36.89           C  
ATOM    512  OD1 ASP E  72      20.854  -2.945   4.503  1.00 43.23           O  
ATOM    513  OD2 ASP E  72      22.316  -4.593   4.630  1.00 39.58           O  
ATOM    514  N   GLN E  73      18.082  -2.470   4.853  1.00 25.35           N  
ATOM    515  CA  GLN E  73      17.404  -1.534   3.985  1.00 45.69           C  
ATOM    516  C   GLN E  73      18.049  -1.346   2.621  1.00 33.13           C  
ATOM    517  O   GLN E  73      17.390  -1.095   1.608  1.00 80.00           O  
ATOM    518  CB  GLN E  73      17.400  -0.244   4.805  1.00 35.97           C  
ATOM    519  CG  GLN E  73      16.332  -0.356   5.883  1.00 37.93           C  
ATOM    520  CD  GLN E  73      15.689   0.962   6.260  1.00 44.05           C  
ATOM    521  OE1 GLN E  73      16.363   1.936   6.638  1.00 46.62           O  
ATOM    522  NE2 GLN E  73      14.369   0.935   6.257  1.00 51.73           N  
ATOM    523  N   GLY E  74      19.386  -1.530   2.729  1.00 29.79           N  
ATOM    524  CA  GLY E  74      20.435  -1.433   1.719  1.00 49.25           C  
ATOM    525  C   GLY E  74      20.683  -2.648   0.834  1.00 48.29           C  
ATOM    526  O   GLY E  74      21.279  -2.464  -0.208  1.00 57.87           O  
ATOM    527  N   SER E  75      20.199  -3.835   1.239  1.00 33.01           N  
ATOM    528  CA  SER E  75      20.233  -5.081   0.474  1.00 39.27           C  
ATOM    529  C   SER E  75      19.144  -5.129  -0.643  1.00 39.50           C  
ATOM    530  O   SER E  75      18.092  -4.543  -0.486  1.00 36.81           O  
ATOM    531  CB  SER E  75      19.908  -6.197   1.448  1.00 43.31           C  
ATOM    532  OG  SER E  75      20.432  -7.412   1.018  1.00 70.33           O  
ATOM    533  N   SER E  76      19.397  -5.893  -1.724  1.00 31.29           N  
ATOM    534  CA  SER E  76      18.513  -6.167  -2.872  1.00 56.93           C  
ATOM    535  C   SER E  76      18.249  -7.667  -2.904  1.00 40.39           C  
ATOM    536  O   SER E  76      17.656  -8.165  -3.830  1.00 70.28           O  
ATOM    537  CB  SER E  76      19.199  -5.753  -4.169  1.00 43.78           C  
ATOM    538  OG  SER E  76      20.500  -6.315  -4.205  1.00 47.70           O  
ATOM    539  N   SER E  77      18.749  -8.325  -1.830  1.00 53.16           N  
ATOM    540  CA  SER E  77      18.778  -9.760  -1.574  0.00 24.29           C  
ATOM    541  C   SER E  77      18.127 -10.227  -0.274  1.00 61.31           C  
ATOM    542  O   SER E  77      18.665 -11.050   0.461  0.00 15.17           O  
ATOM    543  CB  SER E  77      20.236 -10.179  -1.516  1.00 39.06           C  
ATOM    544  OG  SER E  77      20.353 -11.524  -1.948  0.00 15.03           O  
ATOM    545  N   GLU E  78      16.962  -9.690   0.014  1.00 47.56           N  
ATOM    546  CA  GLU E  78      16.124 -10.017   1.187  1.00 28.67           C  
ATOM    547  C   GLU E  78      14.761 -10.522   0.661  1.00 76.50           C  
ATOM    548  O   GLU E  78      14.224  -9.980  -0.305  1.00 34.53           O  
ATOM    549  CB  GLU E  78      15.951  -8.756   2.070  1.00 72.76           C  
ATOM    550  CG  GLU E  78      17.282  -8.170   2.592  1.00 15.00           C  
ATOM    551  CD  GLU E  78      17.305  -7.829   4.062  1.00 80.00           C  
ATOM    552  OE1 GLU E  78      16.134  -7.477   4.538  1.00 15.00           O  
ATOM    553  OE2 GLU E  78      18.304  -7.935   4.750  1.00 15.00           O  
ATOM    554  N   LYS E  79      14.193 -11.570   1.248  1.00 56.06           N  
ATOM    555  CA  LYS E  79      12.887 -12.093   0.807  1.00 31.12           C  
ATOM    556  C   LYS E  79      11.833 -11.266   1.512  1.00 34.56           C  
ATOM    557  O   LYS E  79      11.152 -11.730   2.412  1.00 36.49           O  
ATOM    558  CB  LYS E  79      12.752 -13.500   1.378  1.00 30.38           C  
ATOM    559  CG  LYS E  79      12.533 -14.604   0.366  0.00 15.00           C  
ATOM    560  CD  LYS E  79      13.364 -14.455  -0.897  1.00 62.61           C  
ATOM    561  CE  LYS E  79      12.631 -15.020  -2.100  0.00 15.00           C  
ATOM    562  NZ  LYS E  79      13.493 -15.868  -2.933  0.00 15.00           N  
ATOM    563  N   ILE E  80      11.757 -10.019   1.163  1.00 22.16           N  
ATOM    564  CA  ILE E  80      10.848  -9.075   1.800  1.00 55.32           C  
ATOM    565  C   ILE E  80       9.470  -9.047   1.168  1.00 52.47           C  
ATOM    566  O   ILE E  80       9.325  -9.404   0.027  1.00 55.52           O  
ATOM    567  CB  ILE E  80      11.392  -7.656   1.707  1.00 44.04           C  
ATOM    568  CG1 ILE E  80      11.276  -7.154   0.260  1.00 47.29           C  
ATOM    569  CG2 ILE E  80      12.831  -7.695   2.212  1.00 58.84           C  
ATOM    570  CD1 ILE E  80      11.962  -5.811   0.031  1.00 51.00           C  
ATOM    571  N   GLN E  81       8.472  -8.579   1.931  1.00 23.77           N  
ATOM    572  CA  GLN E  81       7.078  -8.363   1.569  1.00 16.81           C  
ATOM    573  C   GLN E  81       6.680  -6.892   1.711  1.00 25.00           C  
ATOM    574  O   GLN E  81       6.766  -6.224   2.751  1.00 23.57           O  
ATOM    575  CB  GLN E  81       6.025  -9.255   2.269  1.00 23.87           C  
ATOM    576  CG  GLN E  81       6.501 -10.701   2.520  1.00 28.86           C  
ATOM    577  CD  GLN E  81       5.745 -11.491   3.578  1.00 43.61           C  
ATOM    578  OE1 GLN E  81       4.500 -11.524   3.594  1.00 28.34           O  
ATOM    579  NE2 GLN E  81       6.455 -12.331   4.326  1.00 33.62           N  
ATOM    580  N   LYS E  82       6.203  -6.344   0.630  1.00 23.38           N  
ATOM    581  CA  LYS E  82       5.731  -4.966   0.672  1.00 18.73           C  
ATOM    582  C   LYS E  82       4.189  -5.075   0.679  1.00 33.92           C  
ATOM    583  O   LYS E  82       3.646  -5.551  -0.286  1.00 54.59           O  
ATOM    584  CB  LYS E  82       6.241  -4.225  -0.555  1.00 21.38           C  
ATOM    585  CG  LYS E  82       7.721  -3.903  -0.493  1.00 40.55           C  
ATOM    586  CD  LYS E  82       7.979  -2.680  -1.373  1.00 29.11           C  
ATOM    587  CE  LYS E  82       9.340  -2.047  -1.181  1.00 80.00           C  
ATOM    588  NZ  LYS E  82      10.358  -2.470  -2.159  1.00 59.92           N  
ATOM    589  N   LEU E  83       3.503  -4.730   1.765  1.00 26.99           N  
ATOM    590  CA  LEU E  83       2.053  -4.875   1.899  1.00 19.35           C  
ATOM    591  C   LEU E  83       1.338  -3.501   1.852  1.00 37.24           C  
ATOM    592  O   LEU E  83       1.813  -2.509   2.368  1.00 29.00           O  
ATOM    593  CB  LEU E  83       1.678  -5.626   3.189  1.00 23.37           C  
ATOM    594  CG  LEU E  83       2.583  -6.810   3.522  1.00 25.04           C  
ATOM    595  CD1 LEU E  83       2.703  -6.948   5.028  1.00 35.21           C  
ATOM    596  CD2 LEU E  83       1.943  -8.064   2.972  1.00 31.43           C  
ATOM    597  N   LYS E  84       0.179  -3.472   1.207  1.00 26.28           N  
ATOM    598  CA  LYS E  84      -0.672  -2.328   1.025  1.00 26.09           C  
ATOM    599  C   LYS E  84      -1.596  -2.249   2.214  1.00 22.51           C  
ATOM    600  O   LYS E  84      -1.883  -3.273   2.864  1.00 22.68           O  
ATOM    601  CB  LYS E  84      -1.542  -2.494  -0.217  1.00 29.73           C  
ATOM    602  CG  LYS E  84      -0.780  -2.346  -1.520  1.00 42.08           C  
ATOM    603  CD  LYS E  84      -0.968  -0.997  -2.210  1.00 80.00           C  
ATOM    604  CE  LYS E  84       0.318  -0.195  -2.364  1.00 57.07           C  
ATOM    605  NZ  LYS E  84       0.254   1.070  -1.602  1.00 80.00           N  
ATOM    606  N   ILE E  85      -2.051  -1.022   2.446  1.00 27.69           N  
ATOM    607  CA  ILE E  85      -2.909  -0.719   3.556  1.00 21.81           C  
ATOM    608  C   ILE E  85      -4.307  -0.506   3.065  1.00 21.51           C  
ATOM    609  O   ILE E  85      -4.569   0.252   2.123  1.00 45.70           O  
ATOM    610  CB  ILE E  85      -2.358   0.517   4.254  1.00 25.04           C  
ATOM    611  CG1 ILE E  85      -0.877   0.251   4.474  1.00 37.68           C  
ATOM    612  CG2 ILE E  85      -3.072   0.686   5.566  1.00 40.12           C  
ATOM    613  CD1 ILE E  85      -0.229   1.152   5.449  1.00 18.56           C  
ATOM    614  N   ALA E  86      -5.198  -1.250   3.730  1.00 26.94           N  
ATOM    615  CA  ALA E  86      -6.592  -1.212   3.383  1.00 19.61           C  
ATOM    616  C   ALA E  86      -7.305  -0.081   4.067  1.00 42.35           C  
ATOM    617  O   ALA E  86      -8.001   0.707   3.435  1.00 40.81           O  
ATOM    618  CB  ALA E  86      -7.263  -2.544   3.722  1.00 16.04           C  
ATOM    619  N   LYS E  87      -7.078   0.040   5.363  1.00 39.75           N  
ATOM    620  CA  LYS E  87      -7.717   1.081   6.168  1.00 21.30           C  
ATOM    621  C   LYS E  87      -6.824   1.445   7.340  1.00 41.15           C  
ATOM    622  O   LYS E  87      -6.147   0.555   7.835  1.00 33.07           O  
ATOM    623  CB  LYS E  87      -9.111   0.578   6.692  1.00 22.60           C  
ATOM    624  CG  LYS E  87     -10.204   1.645   6.588  0.00 18.10           C  
ATOM    625  CD  LYS E  87     -11.637   1.114   6.590  0.00 15.44           C  
ATOM    626  CE  LYS E  87     -12.508   1.717   5.493  0.00 15.03           C  
ATOM    627  NZ  LYS E  87     -13.953   1.550   5.723  0.00 15.00           N  
ATOM    628  N   VAL E  88      -6.845   2.724   7.762  1.00 22.59           N  
ATOM    629  CA  VAL E  88      -6.090   3.188   8.913  1.00 21.76           C  
ATOM    630  C   VAL E  88      -7.024   3.525  10.062  1.00 26.98           C  
ATOM    631  O   VAL E  88      -7.942   4.348   9.948  1.00 34.09           O  
ATOM    632  CB  VAL E  88      -5.274   4.457   8.574  1.00 27.10           C  
ATOM    633  CG1 VAL E  88      -4.403   4.798   9.748  1.00 33.17           C  
ATOM    634  CG2 VAL E  88      -4.306   4.181   7.460  1.00 27.94           C  
ATOM    635  N   PHE E  89      -6.756   2.983  11.238  1.00 19.04           N  
ATOM    636  CA  PHE E  89      -7.613   3.326  12.394  1.00 18.73           C  
ATOM    637  C   PHE E  89      -6.824   4.069  13.471  1.00 23.09           C  
ATOM    638  O   PHE E  89      -6.048   3.499  14.163  1.00 22.81           O  
ATOM    639  CB  PHE E  89      -8.279   2.082  13.052  1.00 27.32           C  
ATOM    640  CG  PHE E  89      -9.042   1.224  12.069  1.00 23.19           C  
ATOM    641  CD1 PHE E  89      -8.402   0.261  11.288  1.00 45.50           C  
ATOM    642  CD2 PHE E  89     -10.416   1.422  11.913  1.00 34.02           C  
ATOM    643  CE1 PHE E  89      -9.138  -0.516  10.393  1.00 30.88           C  
ATOM    644  CE2 PHE E  89     -11.173   0.619  11.050  1.00 23.68           C  
ATOM    645  CZ  PHE E  89     -10.506  -0.302  10.249  1.00 18.91           C  
ATOM    646  N   LYS E  90      -6.955   5.381  13.536  1.00 19.18           N  
ATOM    647  CA  LYS E  90      -6.269   6.191  14.505  1.00 25.31           C  
ATOM    648  C   LYS E  90      -7.139   6.282  15.734  1.00 45.15           C  
ATOM    649  O   LYS E  90      -8.324   6.528  15.643  1.00 33.93           O  
ATOM    650  CB  LYS E  90      -6.136   7.605  13.938  1.00 24.36           C  
ATOM    651  CG  LYS E  90      -5.075   8.443  14.619  1.00 38.61           C  
ATOM    652  CD  LYS E  90      -5.600   9.849  14.827  1.00 73.55           C  
ATOM    653  CE  LYS E  90      -4.615  10.947  14.454  1.00 80.00           C  
ATOM    654  NZ  LYS E  90      -5.228  12.133  13.787  1.00 80.00           N  
ATOM    655  N   ASN E  91      -6.570   6.105  16.894  1.00 19.85           N  
ATOM    656  CA  ASN E  91      -7.404   6.193  18.069  1.00 20.67           C  
ATOM    657  C   ASN E  91      -7.938   7.615  18.255  1.00 54.65           C  
ATOM    658  O   ASN E  91      -7.211   8.617  18.325  1.00 30.70           O  
ATOM    659  CB  ASN E  91      -6.548   5.715  19.255  1.00 42.98           C  
ATOM    660  CG  ASN E  91      -7.345   5.615  20.532  1.00 42.43           C  
ATOM    661  OD1 ASN E  91      -8.230   6.456  20.799  1.00 55.11           O  
ATOM    662  ND2 ASN E  91      -7.047   4.549  21.303  1.00 32.86           N  
ATOM    663  N   SER E  92      -9.253   7.660  18.324  1.00 42.35           N  
ATOM    664  CA  SER E  92     -10.109   8.845  18.408  1.00 80.00           C  
ATOM    665  C   SER E  92      -9.798   9.806  19.515  1.00 50.65           C  
ATOM    666  O   SER E  92     -10.246  10.974  19.472  1.00 47.61           O  
ATOM    667  CB  SER E  92     -11.545   8.428  18.636  1.00 77.95           C  
ATOM    668  OG  SER E  92     -11.610   7.535  19.737  1.00 70.58           O  
ATOM    669  N   LYS E  93      -9.082   9.246  20.501  1.00 31.50           N  
ATOM    670  CA  LYS E  93      -8.684   9.953  21.691  1.00 47.90           C  
ATOM    671  C   LYS E  93      -7.220  10.379  21.629  1.00 38.70           C  
ATOM    672  O   LYS E  93      -6.634  10.848  22.590  1.00 41.76           O  
ATOM    673  CB  LYS E  93      -9.021   9.169  22.955  1.00 80.00           C  
ATOM    674  CG  LYS E  93     -10.505   9.173  23.321  1.00 59.57           C  
ATOM    675  CD  LYS E  93     -10.744   8.628  24.717  0.00 33.17           C  
ATOM    676  CE  LYS E  93     -12.080   7.924  24.883  0.00 19.16           C  
ATOM    677  NZ  LYS E  93     -12.690   8.172  26.198  0.00 15.42           N  
ATOM    678  N   TYR E  94      -6.609  10.185  20.490  1.00 29.65           N  
ATOM    679  CA  TYR E  94      -5.248  10.601  20.390  1.00 19.08           C  
ATOM    680  C   TYR E  94      -5.155  12.141  20.552  1.00 32.85           C  
ATOM    681  O   TYR E  94      -5.779  12.907  19.856  1.00 29.54           O  
ATOM    682  CB  TYR E  94      -4.595  10.088  19.068  1.00 23.17           C  
ATOM    683  CG  TYR E  94      -3.378  10.879  18.603  1.00 31.47           C  
ATOM    684  CD1 TYR E  94      -2.163  10.820  19.292  1.00 59.14           C  
ATOM    685  CD2 TYR E  94      -3.428  11.693  17.475  1.00 25.69           C  
ATOM    686  CE1 TYR E  94      -1.027  11.523  18.880  1.00 23.59           C  
ATOM    687  CE2 TYR E  94      -2.315  12.436  17.064  1.00 33.05           C  
ATOM    688  CZ  TYR E  94      -1.108  12.339  17.752  1.00 37.78           C  
ATOM    689  OH  TYR E  94      -0.022  13.077  17.370  1.00 40.70           O  
ATOM    690  N   ASN E  95      -4.300  12.636  21.425  1.00 29.56           N  
ATOM    691  CA  ASN E  95      -4.144  14.080  21.572  1.00 21.56           C  
ATOM    692  C   ASN E  95      -2.818  14.539  20.983  1.00 34.47           C  
ATOM    693  O   ASN E  95      -1.743  14.215  21.461  1.00 24.86           O  
ATOM    694  CB  ASN E  95      -4.298  14.444  23.043  1.00 25.29           C  
ATOM    695  CG  ASN E  95      -4.162  15.915  23.303  1.00 37.33           C  
ATOM    696  OD1 ASN E  95      -3.204  16.569  22.875  1.00 47.58           O  
ATOM    697  ND2 ASN E  95      -5.090  16.413  24.106  1.00 61.07           N  
ATOM    698  N   SER E  96      -2.932  15.254  19.906  1.00 22.25           N  
ATOM    699  CA  SER E  96      -1.832  15.773  19.072  1.00 38.54           C  
ATOM    700  C   SER E  96      -0.921  16.719  19.845  1.00 45.89           C  
ATOM    701  O   SER E  96       0.247  16.973  19.556  1.00 48.73           O  
ATOM    702  CB  SER E  96      -2.454  16.539  17.899  1.00 33.25           C  
ATOM    703  OG  SER E  96      -3.327  17.573  18.380  1.00 37.44           O  
ATOM    704  N   LEU E  97      -1.464  17.322  20.868  1.00 26.40           N  
ATOM    705  CA  LEU E  97      -0.639  18.282  21.581  1.00 23.01           C  
ATOM    706  C   LEU E  97       0.212  17.658  22.663  1.00 27.15           C  
ATOM    707  O   LEU E  97       1.415  17.922  22.786  1.00 28.73           O  
ATOM    708  CB  LEU E  97      -1.601  19.181  22.273  1.00 35.13           C  
ATOM    709  CG  LEU E  97      -0.922  20.449  22.573  1.00 37.42           C  
ATOM    710  CD1 LEU E  97      -0.830  21.164  21.212  1.00 35.71           C  
ATOM    711  CD2 LEU E  97      -1.800  21.137  23.617  1.00 47.09           C  
ATOM    712  N   THR E  98      -0.433  16.782  23.428  1.00 26.72           N  
ATOM    713  CA  THR E  98       0.251  16.066  24.476  1.00 26.92           C  
ATOM    714  C   THR E  98       0.847  14.749  24.066  1.00 26.96           C  
ATOM    715  O   THR E  98       1.458  14.152  24.969  1.00 16.44           O  
ATOM    716  CB  THR E  98      -0.700  15.730  25.585  1.00 21.89           C  
ATOM    717  OG1 THR E  98      -1.748  14.933  25.065  1.00 34.52           O  
ATOM    718  CG2 THR E  98      -1.297  17.062  26.067  1.00 27.77           C  
ATOM    719  N   ILE E  99       0.528  14.279  22.815  1.00 17.14           N  
ATOM    720  CA  ILE E  99       1.021  13.004  22.287  1.00 24.94           C  
ATOM    721  C   ILE E  99       0.498  11.859  23.109  1.00 29.79           C  
ATOM    722  O   ILE E  99       1.187  10.886  23.359  1.00 23.13           O  
ATOM    723  CB  ILE E  99       2.535  12.845  22.331  1.00 22.46           C  
ATOM    724  CG1 ILE E  99       3.256  14.142  22.015  1.00 28.37           C  
ATOM    725  CG2 ILE E  99       2.900  11.895  21.207  1.00 14.19           C  
ATOM    726  CD1 ILE E  99       2.828  14.629  20.641  1.00 45.38           C  
ATOM    727  N   ASN E 100      -0.722  11.968  23.596  1.00 25.69           N  
ATOM    728  CA  ASN E 100      -1.204  10.860  24.400  1.00 28.66           C  
ATOM    729  C   ASN E 100      -2.190  10.011  23.621  1.00 19.04           C  
ATOM    730  O   ASN E 100      -2.779  10.487  22.637  1.00 25.21           O  
ATOM    731  CB  ASN E 100      -1.789  11.480  25.631  1.00 35.48           C  
ATOM    732  CG  ASN E 100      -2.153  10.545  26.747  1.00 43.89           C  
ATOM    733  OD1 ASN E 100      -1.587   9.463  26.959  1.00 22.96           O  
ATOM    734  ND2 ASN E 100      -3.166  10.994  27.457  1.00 31.92           N  
ATOM    735  N   ASN E 101      -2.259   8.738  24.034  1.00 20.70           N  
ATOM    736  CA  ASN E 101      -3.005   7.661  23.384  1.00 17.34           C  
ATOM    737  C   ASN E 101      -2.578   7.505  21.971  1.00 30.04           C  
ATOM    738  O   ASN E 101      -3.460   7.461  21.126  1.00 22.24           O  
ATOM    739  CB  ASN E 101      -4.475   7.920  23.259  1.00 16.84           C  
ATOM    740  CG  ASN E 101      -5.083   8.213  24.593  1.00 42.34           C  
ATOM    741  OD1 ASN E 101      -5.003   7.398  25.505  1.00 29.60           O  
ATOM    742  ND2 ASN E 101      -5.443   9.462  24.769  1.00 46.25           N  
ATOM    743  N   ASP E 102      -1.267   7.477  21.801  1.00 22.00           N  
ATOM    744  CA  ASP E 102      -0.574   7.488  20.528  1.00 12.80           C  
ATOM    745  C   ASP E 102      -0.483   6.134  19.921  1.00 15.89           C  
ATOM    746  O   ASP E 102       0.571   5.536  19.947  1.00 16.67           O  
ATOM    747  CB  ASP E 102       0.817   8.028  20.779  1.00  8.96           C  
ATOM    748  CG  ASP E 102       1.655   8.402  19.615  1.00 25.75           C  
ATOM    749  OD1 ASP E 102       1.020   8.722  18.524  1.00 30.17           O  
ATOM    750  OD2 ASP E 102       2.842   8.589  19.786  1.00 33.87           O  
ATOM    751  N   ILE E 103      -1.622   5.707  19.358  1.00 21.67           N  
ATOM    752  CA  ILE E 103      -1.681   4.426  18.682  1.00 16.31           C  
ATOM    753  C   ILE E 103      -2.571   4.465  17.475  1.00 17.28           C  
ATOM    754  O   ILE E 103      -3.646   5.076  17.482  1.00 21.60           O  
ATOM    755  CB  ILE E 103      -2.197   3.352  19.588  1.00 16.78           C  
ATOM    756  CG1 ILE E 103      -1.925   1.891  19.167  1.00 39.46           C  
ATOM    757  CG2 ILE E 103      -3.645   3.601  20.045  1.00 20.62           C  
ATOM    758  CD1 ILE E 103      -1.850   0.871  20.330  1.00 32.52           C  
ATOM    759  N   THR E 104      -2.058   3.849  16.452  1.00 14.71           N  
ATOM    760  CA  THR E 104      -2.778   3.664  15.207  1.00 14.23           C  
ATOM    761  C   THR E 104      -2.759   2.181  14.777  1.00 22.39           C  
ATOM    762  O   THR E 104      -1.809   1.453  15.012  1.00 21.49           O  
ATOM    763  CB  THR E 104      -2.292   4.588  14.097  1.00 28.23           C  
ATOM    764  OG1 THR E 104      -2.857   5.854  14.349  1.00 21.03           O  
ATOM    765  CG2 THR E 104      -2.848   4.042  12.786  1.00 40.47           C  
ATOM    766  N   LEU E 105      -3.827   1.684  14.165  1.00 13.66           N  
ATOM    767  CA  LEU E 105      -3.890   0.302  13.749  1.00 17.92           C  
ATOM    768  C   LEU E 105      -4.101   0.368  12.230  1.00 27.83           C  
ATOM    769  O   LEU E 105      -4.869   1.179  11.669  1.00 16.89           O  
ATOM    770  CB  LEU E 105      -5.190  -0.371  14.331  1.00 22.02           C  
ATOM    771  CG  LEU E 105      -5.160  -1.198  15.614  1.00 23.26           C  
ATOM    772  CD1 LEU E 105      -4.501  -2.544  15.394  1.00 63.80           C  
ATOM    773  CD2 LEU E 105      -4.405  -0.487  16.709  1.00 80.00           C  
ATOM    774  N   LEU E 106      -3.417  -0.512  11.530  1.00 19.02           N  
ATOM    775  CA  LEU E 106      -3.557  -0.540  10.087  1.00 26.76           C  
ATOM    776  C   LEU E 106      -4.038  -1.900   9.619  1.00 29.77           C  
ATOM    777  O   LEU E 106      -3.443  -2.931   9.997  1.00 21.52           O  
ATOM    778  CB  LEU E 106      -2.215  -0.306   9.341  1.00 30.91           C  
ATOM    779  CG  LEU E 106      -1.493   1.048   9.529  1.00 41.99           C  
ATOM    780  CD1 LEU E 106      -1.909   1.904  10.707  1.00 49.58           C  
ATOM    781  CD2 LEU E 106      -0.007   0.753   9.626  1.00 21.07           C  
ATOM    782  N   LYS E 107      -5.036  -1.838   8.723  1.00 28.40           N  
ATOM    783  CA  LYS E 107      -5.541  -3.010   8.091  1.00 26.21           C  
ATOM    784  C   LYS E 107      -4.843  -3.133   6.765  1.00 15.28           C  
ATOM    785  O   LYS E 107      -4.814  -2.216   5.940  1.00 26.69           O  
ATOM    786  CB  LYS E 107      -7.040  -2.969   7.915  1.00 30.00           C  
ATOM    787  CG  LYS E 107      -7.634  -4.359   8.011  1.00 40.66           C  
ATOM    788  CD  LYS E 107      -8.887  -4.440   7.162  1.00 47.35           C  
ATOM    789  CE  LYS E 107     -10.171  -4.810   7.856  1.00 49.67           C  
ATOM    790  NZ  LYS E 107     -10.321  -6.267   7.873  1.00 80.00           N  
ATOM    791  N   LEU E 108      -4.247  -4.309   6.601  1.00 19.06           N  
ATOM    792  CA  LEU E 108      -3.505  -4.585   5.373  1.00 35.91           C  
ATOM    793  C   LEU E 108      -4.431  -5.067   4.252  1.00 25.26           C  
ATOM    794  O   LEU E 108      -5.297  -5.883   4.489  1.00 29.39           O  
ATOM    795  CB  LEU E 108      -2.463  -5.651   5.734  1.00 31.17           C  
ATOM    796  CG  LEU E 108      -1.443  -5.160   6.754  1.00 28.17           C  
ATOM    797  CD1 LEU E 108      -0.512  -6.342   6.976  1.00 25.86           C  
ATOM    798  CD2 LEU E 108      -0.654  -3.977   6.164  1.00 32.00           C  
ATOM    799  N   SER E 109      -4.262  -4.538   3.065  1.00 35.52           N  
ATOM    800  CA  SER E 109      -5.165  -4.860   2.020  1.00 22.02           C  
ATOM    801  C   SER E 109      -5.087  -6.304   1.778  1.00 32.95           C  
ATOM    802  O   SER E 109      -6.054  -6.957   1.411  1.00 55.94           O  
ATOM    803  CB  SER E 109      -4.672  -4.139   0.821  1.00 31.89           C  
ATOM    804  OG  SER E 109      -5.735  -3.427   0.256  1.00 78.67           O  
ATOM    805  N   THR E 110      -3.854  -6.759   1.934  1.00 40.92           N  
ATOM    806  CA  THR E 110      -3.545  -8.160   1.734  1.00 53.40           C  
ATOM    807  C   THR E 110      -2.671  -8.673   2.864  1.00 80.00           C  
ATOM    808  O   THR E 110      -1.658  -8.055   3.216  1.00 45.56           O  
ATOM    809  CB  THR E 110      -2.778  -8.499   0.421  1.00 80.00           C  
ATOM    810  OG1 THR E 110      -3.544  -8.325  -0.776  1.00 80.00           O  
ATOM    811  CG2 THR E 110      -2.232  -9.933   0.509  1.00 80.00           C  
ATOM    812  N   ALA E 111      -3.044  -9.855   3.361  1.00 26.13           N  
ATOM    813  CA  ALA E 111      -2.371 -10.593   4.415  1.00 52.18           C  
ATOM    814  C   ALA E 111      -0.871 -10.927   4.207  1.00 37.85           C  
ATOM    815  O   ALA E 111      -0.342 -11.221   3.127  1.00 31.40           O  
ATOM    816  CB  ALA E 111      -3.135 -11.873   4.579  1.00 32.23           C  
ATOM    817  N   ALA E 112      -0.150 -10.910   5.307  1.00 30.59           N  
ATOM    818  CA  ALA E 112       1.266 -11.187   5.291  1.00 35.34           C  
ATOM    819  C   ALA E 112       1.464 -12.695   5.288  1.00 47.18           C  
ATOM    820  O   ALA E 112       0.644 -13.389   5.876  1.00 50.47           O  
ATOM    821  CB  ALA E 112       1.834 -10.520   6.565  1.00 22.23           C  
ATOM    822  N   SER E 113       2.506 -13.221   4.637  1.00 22.90           N  
ATOM    823  CA  SER E 113       2.678 -14.654   4.704  1.00 25.21           C  
ATOM    824  C   SER E 113       3.685 -14.881   5.796  1.00 60.99           C  
ATOM    825  O   SER E 113       4.830 -14.450   5.669  1.00 30.30           O  
ATOM    826  CB  SER E 113       3.228 -15.229   3.416  1.00 29.97           C  
ATOM    827  OG  SER E 113       4.126 -14.289   2.958  1.00 75.94           O  
ATOM    828  N   PHE E 114       3.273 -15.500   6.896  1.00 37.42           N  
ATOM    829  CA  PHE E 114       4.244 -15.707   7.965  1.00 33.20           C  
ATOM    830  C   PHE E 114       5.320 -16.747   7.621  1.00 28.85           C  
ATOM    831  O   PHE E 114       5.081 -17.743   6.932  1.00 24.33           O  
ATOM    832  CB  PHE E 114       3.593 -15.971   9.312  1.00 32.10           C  
ATOM    833  CG  PHE E 114       2.972 -14.783  10.032  1.00 27.85           C  
ATOM    834  CD1 PHE E 114       3.080 -13.478   9.539  1.00 28.71           C  
ATOM    835  CD2 PHE E 114       2.292 -14.976  11.233  1.00 32.43           C  
ATOM    836  CE1 PHE E 114       2.483 -12.403  10.202  1.00 32.93           C  
ATOM    837  CE2 PHE E 114       1.765 -13.886  11.936  1.00 31.95           C  
ATOM    838  CZ  PHE E 114       1.830 -12.596  11.415  1.00 25.94           C  
ATOM    839  N   SER E 115       6.546 -16.505   8.044  1.00 28.23           N  
ATOM    840  CA  SER E 115       7.650 -17.426   7.794  1.00 35.62           C  
ATOM    841  C   SER E 115       8.587 -17.357   8.967  1.00 29.53           C  
ATOM    842  O   SER E 115       8.309 -16.698   9.972  1.00 33.61           O  
ATOM    843  CB  SER E 115       8.458 -17.053   6.559  1.00 39.72           C  
ATOM    844  OG  SER E 115       8.491 -15.665   6.340  1.00 48.17           O  
ATOM    845  N   GLN E 116       9.760 -17.914   8.791  1.00 30.57           N  
ATOM    846  CA  GLN E 116      10.765 -17.782   9.843  1.00 28.82           C  
ATOM    847  C   GLN E 116      11.182 -16.333  10.103  1.00 30.05           C  
ATOM    848  O   GLN E 116      11.598 -16.061  11.232  1.00 37.54           O  
ATOM    849  CB  GLN E 116      12.033 -18.599   9.546  1.00 39.04           C  
ATOM    850  CG  GLN E 116      12.882 -17.923   8.476  0.00 16.21           C  
ATOM    851  CD  GLN E 116      14.034 -18.821   8.155  0.00 15.18           C  
ATOM    852  OE1 GLN E 116      14.879 -18.522   7.306  0.00 15.08           O  
ATOM    853  NE2 GLN E 116      13.986 -19.985   8.774  1.00 37.23           N  
ATOM    854  N   THR E 117      11.073 -15.409   9.103  1.00 17.99           N  
ATOM    855  CA  THR E 117      11.454 -14.000   9.360  1.00 14.82           C  
ATOM    856  C   THR E 117      10.262 -13.041   9.485  1.00 23.01           C  
ATOM    857  O   THR E 117      10.485 -11.825   9.588  1.00 32.39           O  
ATOM    858  CB  THR E 117      12.345 -13.467   8.229  1.00 33.42           C  
ATOM    859  OG1 THR E 117      11.621 -13.833   7.099  1.00 31.66           O  
ATOM    860  CG2 THR E 117      13.703 -14.148   8.148  1.00 21.73           C  
ATOM    861  N   VAL E 118       9.019 -13.555   9.402  1.00 24.22           N  
ATOM    862  CA  VAL E 118       7.843 -12.671   9.476  1.00 13.23           C  
ATOM    863  C   VAL E 118       6.813 -13.268  10.416  1.00 41.08           C  
ATOM    864  O   VAL E 118       6.274 -14.354  10.183  1.00 35.39           O  
ATOM    865  CB  VAL E 118       7.202 -12.331   8.084  1.00 23.95           C  
ATOM    866  CG1 VAL E 118       6.052 -11.315   8.155  1.00 19.12           C  
ATOM    867  CG2 VAL E 118       8.262 -11.709   7.193  1.00 28.75           C  
ATOM    868  N   SER E 119       6.560 -12.610  11.544  1.00 17.13           N  
ATOM    869  CA  SER E 119       5.622 -13.192  12.422  1.00 11.40           C  
ATOM    870  C   SER E 119       5.185 -12.166  13.393  1.00 34.34           C  
ATOM    871  O   SER E 119       5.722 -11.086  13.348  1.00 23.30           O  
ATOM    872  CB  SER E 119       6.140 -14.478  13.058  1.00 33.02           C  
ATOM    873  OG  SER E 119       7.121 -14.260  14.031  1.00 36.19           O  
ATOM    874  N   ALA E 120       4.179 -12.507  14.194  1.00 21.89           N  
ATOM    875  CA  ALA E 120       3.554 -11.609  15.143  1.00 20.28           C  
ATOM    876  C   ALA E 120       4.053 -11.552  16.594  1.00 26.88           C  
ATOM    877  O   ALA E 120       4.428 -12.475  17.283  1.00 25.77           O  
ATOM    878  CB  ALA E 120       2.052 -11.876  15.163  1.00 15.88           C  
ATOM    879  N   VAL E 121       4.019 -10.368  17.150  1.00 26.57           N  
ATOM    880  CA  VAL E 121       4.357 -10.202  18.560  1.00 13.96           C  
ATOM    881  C   VAL E 121       3.046 -10.347  19.395  1.00 24.17           C  
ATOM    882  O   VAL E 121       1.921 -10.191  18.917  1.00 27.00           O  
ATOM    883  CB  VAL E 121       4.931  -8.801  18.887  1.00 19.33           C  
ATOM    884  CG1 VAL E 121       3.813  -7.735  18.758  1.00 14.58           C  
ATOM    885  CG2 VAL E 121       5.386  -8.793  20.313  1.00 32.35           C  
ATOM    886  N   CYS E 122       3.157 -10.726  20.674  1.00 24.23           N  
ATOM    887  CA  CYS E 122       1.958 -10.900  21.509  1.00 11.22           C  
ATOM    888  C   CYS E 122       1.585  -9.558  22.090  1.00 30.62           C  
ATOM    889  O   CYS E 122       2.467  -8.744  22.293  1.00 19.65           O  
ATOM    890  CB  CYS E 122       2.224 -11.901  22.683  1.00 13.09           C  
ATOM    891  SG  CYS E 122       2.618 -13.634  22.137  1.00 29.57           S  
ATOM    892  N   LEU E 123       0.296  -9.343  22.349  1.00 25.42           N  
ATOM    893  CA  LEU E 123      -0.227  -8.140  22.935  1.00 24.13           C  
ATOM    894  C   LEU E 123      -0.459  -8.472  24.345  1.00 39.53           C  
ATOM    895  O   LEU E 123      -0.730  -9.601  24.694  1.00 32.01           O  
ATOM    896  CB  LEU E 123      -1.568  -7.636  22.401  1.00 25.10           C  
ATOM    897  CG  LEU E 123      -1.449  -7.142  20.975  1.00 32.72           C  
ATOM    898  CD1 LEU E 123      -2.477  -6.035  20.760  1.00 35.31           C  
ATOM    899  CD2 LEU E 123      -0.020  -6.617  20.900  1.00 25.56           C  
ATOM    900  N   PRO E 124      -0.334  -7.478  25.147  1.00 37.86           N  
ATOM    901  CA  PRO E 124      -0.531  -7.670  26.561  1.00 36.62           C  
ATOM    902  C   PRO E 124      -2.014  -7.700  26.867  1.00 24.44           C  
ATOM    903  O   PRO E 124      -2.879  -7.462  26.038  1.00 26.19           O  
ATOM    904  CB  PRO E 124      -0.025  -6.399  27.250  1.00 26.98           C  
ATOM    905  CG  PRO E 124       0.447  -5.469  26.146  1.00 41.04           C  
ATOM    906  CD  PRO E 124       0.239  -6.158  24.789  1.00 32.13           C  
ATOM    907  N   SER E 125      -2.323  -8.023  28.088  1.00 34.15           N  
ATOM    908  CA  SER E 125      -3.705  -8.023  28.540  1.00 32.72           C  
ATOM    909  C   SER E 125      -3.881  -6.758  29.396  1.00 31.29           C  
ATOM    910  O   SER E 125      -2.926  -6.308  30.052  1.00 30.44           O  
ATOM    911  CB  SER E 125      -3.957  -9.325  29.263  1.00 80.00           C  
ATOM    912  OG  SER E 125      -5.046  -9.211  30.101  1.00 44.63           O  
ATOM    913  N   ALA E 126      -5.040  -6.148  29.316  1.00 30.22           N  
ATOM    914  CA  ALA E 126      -5.378  -4.862  29.920  1.00 32.95           C  
ATOM    915  C   ALA E 126      -4.881  -4.670  31.311  1.00 25.93           C  
ATOM    916  O   ALA E 126      -4.437  -3.607  31.756  1.00 64.61           O  
ATOM    917  CB  ALA E 126      -6.879  -4.642  29.898  1.00 30.67           C  
ATOM    918  N   SER E 127      -4.969  -5.746  32.028  1.00 33.02           N  
ATOM    919  CA  SER E 127      -4.586  -5.658  33.403  1.00 43.60           C  
ATOM    920  C   SER E 127      -3.243  -6.278  33.694  1.00 42.11           C  
ATOM    921  O   SER E 127      -2.928  -6.612  34.821  1.00 43.00           O  
ATOM    922  CB  SER E 127      -5.553  -6.485  34.186  1.00 38.89           C  
ATOM    923  OG  SER E 127      -4.992  -7.794  33.991  1.00 36.00           O  
ATOM    924  N   ASP E 128      -2.412  -6.507  32.727  1.00 37.41           N  
ATOM    925  CA  ASP E 128      -1.119  -7.090  33.062  1.00 26.43           C  
ATOM    926  C   ASP E 128      -0.221  -6.023  33.768  1.00 35.73           C  
ATOM    927  O   ASP E 128      -0.555  -4.833  33.927  1.00 34.49           O  
ATOM    928  CB  ASP E 128      -0.495  -7.476  31.707  1.00 35.33           C  
ATOM    929  CG  ASP E 128      -0.645  -8.909  31.332  1.00 46.25           C  
ATOM    930  OD1 ASP E 128      -1.050  -9.690  32.296  1.00 39.55           O  
ATOM    931  OD2 ASP E 128      -0.301  -9.316  30.270  1.00 43.99           O  
ATOM    932  N   ASP E 129       0.957  -6.452  34.190  1.00 43.45           N  
ATOM    933  CA  ASP E 129       1.919  -5.563  34.836  1.00 36.46           C  
ATOM    934  C   ASP E 129       3.356  -5.910  34.467  1.00 32.58           C  
ATOM    935  O   ASP E 129       3.735  -7.060  34.424  1.00 50.29           O  
ATOM    936  CB  ASP E 129       1.815  -5.766  36.321  1.00 51.49           C  
ATOM    937  CG  ASP E 129       2.571  -4.715  37.083  1.00 80.00           C  
ATOM    938  OD1 ASP E 129       2.287  -3.529  37.030  1.00 67.41           O  
ATOM    939  OD2 ASP E 129       3.515  -5.179  37.855  1.00 49.31           O  
ATOM    940  N   PHE E 130       4.122  -4.892  34.162  1.00 29.22           N  
ATOM    941  CA  PHE E 130       5.491  -4.951  33.732  1.00 22.18           C  
ATOM    942  C   PHE E 130       6.179  -3.959  34.660  1.00 33.39           C  
ATOM    943  O   PHE E 130       6.172  -2.764  34.511  1.00 33.67           O  
ATOM    944  CB  PHE E 130       5.669  -4.610  32.221  1.00 24.67           C  
ATOM    945  CG  PHE E 130       5.064  -5.631  31.336  1.00 35.01           C  
ATOM    946  CD1 PHE E 130       5.693  -6.866  31.196  1.00 40.59           C  
ATOM    947  CD2 PHE E 130       3.886  -5.389  30.636  1.00 50.16           C  
ATOM    948  CE1 PHE E 130       5.190  -7.852  30.346  1.00 29.36           C  
ATOM    949  CE2 PHE E 130       3.333  -6.386  29.827  1.00 69.16           C  
ATOM    950  CZ  PHE E 130       3.968  -7.620  29.715  1.00 32.81           C  
ATOM    951  N   ALA E 131       6.777  -4.495  35.676  1.00 23.89           N  
ATOM    952  CA  ALA E 131       7.463  -3.748  36.693  1.00 33.61           C  
ATOM    953  C   ALA E 131       8.645  -2.856  36.290  1.00 35.11           C  
ATOM    954  O   ALA E 131       9.434  -3.145  35.410  1.00 39.22           O  
ATOM    955  CB  ALA E 131       7.967  -4.751  37.736  1.00 38.51           C  
ATOM    956  N   ALA E 132       8.785  -1.769  37.053  1.00 27.33           N  
ATOM    957  CA  ALA E 132       9.870  -0.833  36.848  1.00 17.81           C  
ATOM    958  C   ALA E 132      11.121  -1.583  37.199  1.00 21.54           C  
ATOM    959  O   ALA E 132      11.139  -2.446  38.112  1.00 33.74           O  
ATOM    960  CB  ALA E 132       9.716   0.307  37.828  1.00 27.83           C  
ATOM    961  N   GLY E 133      12.099  -1.297  36.406  1.00 26.13           N  
ATOM    962  CA  GLY E 133      13.368  -1.899  36.564  1.00 22.60           C  
ATOM    963  C   GLY E 133      13.486  -3.075  35.655  1.00 23.40           C  
ATOM    964  O   GLY E 133      14.606  -3.423  35.322  1.00 36.19           O  
ATOM    965  N   THR E 134      12.355  -3.638  35.228  1.00 17.96           N  
ATOM    966  CA  THR E 134      12.351  -4.750  34.211  1.00 18.18           C  
ATOM    967  C   THR E 134      13.183  -4.484  32.926  1.00 23.68           C  
ATOM    968  O   THR E 134      13.016  -3.457  32.269  1.00 29.35           O  
ATOM    969  CB  THR E 134      10.969  -5.137  33.730  1.00 32.79           C  
ATOM    970  OG1 THR E 134      10.284  -5.708  34.791  1.00 36.69           O  
ATOM    971  CG2 THR E 134      11.110  -6.160  32.619  1.00 34.07           C  
ATOM    972  N   THR E 135      14.081  -5.413  32.528  1.00 18.99           N  
ATOM    973  CA  THR E 135      14.800  -5.102  31.318  1.00 17.48           C  
ATOM    974  C   THR E 135      14.011  -5.485  30.126  1.00 34.76           C  
ATOM    975  O   THR E 135      13.672  -6.665  30.015  1.00 31.69           O  
ATOM    976  CB  THR E 135      16.132  -5.783  31.148  1.00 45.91           C  
ATOM    977  OG1 THR E 135      16.867  -5.569  32.305  1.00 34.91           O  
ATOM    978  CG2 THR E 135      16.817  -5.154  29.933  1.00 28.86           C  
ATOM    979  N   CYS E 136      13.830  -4.553  29.199  1.00 22.28           N  
ATOM    980  CA  CYS E 136      13.084  -4.950  28.038  1.00 12.46           C  
ATOM    981  C   CYS E 136      13.913  -4.607  26.857  1.00 23.18           C  
ATOM    982  O   CYS E 136      15.031  -4.215  27.093  1.00 22.26           O  
ATOM    983  CB  CYS E 136      11.779  -4.147  28.091  1.00 20.98           C  
ATOM    984  SG  CYS E 136      10.799  -4.723  29.476  1.00 23.46           S  
ATOM    985  N   VAL E 137      13.373  -4.704  25.624  1.00 25.42           N  
ATOM    986  CA  VAL E 137      14.166  -4.329  24.434  1.00 11.43           C  
ATOM    987  C   VAL E 137      13.371  -3.451  23.482  1.00 28.20           C  
ATOM    988  O   VAL E 137      12.121  -3.501  23.411  1.00 21.89           O  
ATOM    989  CB  VAL E 137      14.407  -5.647  23.724  1.00 20.74           C  
ATOM    990  CG1 VAL E 137      15.073  -5.453  22.344  1.00 18.84           C  
ATOM    991  CG2 VAL E 137      15.187  -6.589  24.676  1.00 28.27           C  
ATOM    992  N   THR E 138      14.105  -2.675  22.680  1.00 23.20           N  
ATOM    993  CA  THR E 138      13.421  -1.905  21.662  1.00 15.87           C  
ATOM    994  C   THR E 138      14.234  -2.024  20.407  1.00 21.36           C  
ATOM    995  O   THR E 138      15.452  -2.268  20.511  1.00 23.34           O  
ATOM    996  CB  THR E 138      13.197  -0.460  22.091  1.00 24.92           C  
ATOM    997  OG1 THR E 138      12.358   0.133  21.114  1.00 32.54           O  
ATOM    998  CG2 THR E 138      14.532   0.284  22.195  1.00 20.65           C  
ATOM    999  N   THR E 139      13.590  -1.920  19.227  1.00 21.56           N  
ATOM   1000  CA  THR E 139      14.322  -2.128  17.979  1.00 21.35           C  
ATOM   1001  C   THR E 139      13.998  -1.074  16.979  1.00 18.04           C  
ATOM   1002  O   THR E 139      12.934  -0.497  17.094  1.00 17.37           O  
ATOM   1003  CB  THR E 139      13.933  -3.507  17.369  1.00 20.17           C  
ATOM   1004  OG1 THR E 139      12.493  -3.715  17.391  1.00 20.37           O  
ATOM   1005  CG2 THR E 139      14.485  -4.549  18.285  1.00 20.33           C  
ATOM   1006  N   GLY E 140      14.834  -0.941  15.919  1.00 16.54           N  
ATOM   1007  CA  GLY E 140      14.411   0.022  14.895  1.00 24.13           C  
ATOM   1008  C   GLY E 140      15.537   0.474  13.991  1.00 11.94           C  
ATOM   1009  O   GLY E 140      16.725   0.117  14.236  1.00 15.05           O  
ATOM   1010  N   TRP E 141      15.129   1.158  12.922  1.00  9.47           N  
ATOM   1011  CA  TRP E 141      16.160   1.667  12.019  1.00 14.57           C  
ATOM   1012  C   TRP E 141      16.256   3.183  12.224  1.00 15.44           C  
ATOM   1013  O   TRP E 141      16.472   3.946  11.281  1.00 23.44           O  
ATOM   1014  CB  TRP E 141      15.750   1.419  10.566  1.00 19.48           C  
ATOM   1015  CG  TRP E 141      15.855   0.002  10.142  1.00 23.52           C  
ATOM   1016  CD1 TRP E 141      16.979  -0.562   9.685  1.00 14.67           C  
ATOM   1017  CD2 TRP E 141      14.807  -0.964  10.034  1.00 18.24           C  
ATOM   1018  NE1 TRP E 141      16.701  -1.814   9.293  1.00 23.21           N  
ATOM   1019  CE2 TRP E 141      15.376  -2.092   9.454  1.00 15.93           C  
ATOM   1020  CE3 TRP E 141      13.465  -0.980  10.361  1.00 17.82           C  
ATOM   1021  CZ2 TRP E 141      14.682  -3.283   9.252  1.00 24.80           C  
ATOM   1022  CZ3 TRP E 141      12.737  -2.111  10.090  1.00 36.79           C  
ATOM   1023  CH2 TRP E 141      13.348  -3.254   9.558  1.00 20.05           C  
ATOM   1024  N   GLY E 142      16.056   3.660  13.467  1.00 28.73           N  
ATOM   1025  CA  GLY E 142      16.125   5.117  13.755  1.00 17.43           C  
ATOM   1026  C   GLY E 142      17.590   5.574  13.749  1.00 15.82           C  
ATOM   1027  O   GLY E 142      18.483   4.767  13.744  1.00 20.45           O  
ATOM   1028  N   LEU E 143      17.842   6.865  13.755  1.00 19.95           N  
ATOM   1029  CA  LEU E 143      19.178   7.439  13.718  1.00 16.28           C  
ATOM   1030  C   LEU E 143      20.021   6.864  14.778  1.00 34.45           C  
ATOM   1031  O   LEU E 143      19.408   6.582  15.801  1.00 29.60           O  
ATOM   1032  CB  LEU E 143      19.098   8.949  14.026  1.00 30.41           C  
ATOM   1033  CG  LEU E 143      18.354   9.776  12.950  1.00 43.30           C  
ATOM   1034  CD1 LEU E 143      18.361  11.290  13.223  1.00 34.24           C  
ATOM   1035  CD2 LEU E 143      18.922   9.553  11.559  1.00 38.54           C  
ATOM   1036  N   THR E 144      21.349   6.746  14.505  1.00 27.44           N  
ATOM   1037  CA  THR E 144      22.402   6.245  15.394  1.00 32.11           C  
ATOM   1038  C   THR E 144      23.004   7.385  16.167  1.00 30.06           C  
ATOM   1039  O   THR E 144      23.639   7.293  17.183  1.00 30.91           O  
ATOM   1040  CB  THR E 144      23.489   5.392  14.677  1.00 25.76           C  
ATOM   1041  OG1 THR E 144      23.882   5.855  13.373  1.00 48.22           O  
ATOM   1042  CG2 THR E 144      22.803   4.005  14.582  1.00 23.49           C  
ATOM   1043  N   ARG E 145      22.741   8.535  15.664  1.00 37.97           N  
ATOM   1044  CA  ARG E 145      23.247   9.713  16.276  1.00 23.10           C  
ATOM   1045  C   ARG E 145      22.396  10.876  15.820  1.00 24.97           C  
ATOM   1046  O   ARG E 145      21.995  11.051  14.663  1.00 35.04           O  
ATOM   1047  CB  ARG E 145      24.696   9.938  15.857  1.00 65.10           C  
ATOM   1048  CG  ARG E 145      25.278  11.198  16.504  0.00 25.81           C  
ATOM   1049  CD  ARG E 145      26.794  11.214  16.709  0.00 17.42           C  
ATOM   1050  NE  ARG E 145      27.263  12.429  17.386  0.00 15.27           N  
ATOM   1051  CZ  ARG E 145      28.528  12.854  17.402  0.00 15.02           C  
ATOM   1052  NH1 ARG E 145      29.501  12.191  16.783  0.00 15.00           N  
ATOM   1053  NH2 ARG E 145      28.829  13.975  18.054  0.00 15.00           N  
ATOM   1054  N   TYR E 146      22.089  11.723  16.738  1.00 76.83           N  
ATOM   1055  CA  TYR E 146      21.286  12.790  16.290  1.00 30.27           C  
ATOM   1056  C   TYR E 146      22.169  13.850  15.610  1.00 80.00           C  
ATOM   1057  O   TYR E 146      21.680  14.560  14.668  1.00 32.35           O  
ATOM   1058  CB  TYR E 146      20.511  13.379  17.471  1.00 80.00           C  
ATOM   1059  CG  TYR E 146      20.437  14.874  17.369  1.00 38.14           C  
ATOM   1060  CD1 TYR E 146      19.413  15.401  16.596  1.00 54.27           C  
ATOM   1061  CD2 TYR E 146      21.362  15.725  17.983  1.00 50.52           C  
ATOM   1062  CE1 TYR E 146      19.294  16.781  16.453  1.00 37.30           C  
ATOM   1063  CE2 TYR E 146      21.286  17.104  17.807  1.00 43.00           C  
ATOM   1064  CZ  TYR E 146      20.225  17.621  17.067  1.00 35.07           C  
ATOM   1065  OH  TYR E 146      20.163  18.986  16.934  1.00 80.00           O  
ATOM   1066  N   ALA E 149      23.630  13.702  11.751  0.00 15.00           N  
ATOM   1067  CA  ALA E 149      22.583  12.713  11.588  0.00 15.00           C  
ATOM   1068  C   ALA E 149      23.050  11.499  10.797  0.00 15.02           C  
ATOM   1069  O   ALA E 149      23.662  11.625   9.737  0.00 15.00           O  
ATOM   1070  CB  ALA E 149      21.341  13.330  10.966  0.00 15.00           C  
ATOM   1071  N   ASN E 150      22.740  10.320  11.339  0.00 15.22           N  
ATOM   1072  CA  ASN E 150      23.093   9.035  10.756  0.00 16.62           C  
ATOM   1073  C   ASN E 150      21.885   8.092  10.753  0.00 21.99           C  
ATOM   1074  O   ASN E 150      21.182   7.987  11.750  0.00 16.46           O  
ATOM   1075  CB  ASN E 150      24.259   8.407  11.555  0.00 15.30           C  
ATOM   1076  CG  ASN E 150      25.173   7.506  10.745  0.00 15.03           C  
ATOM   1077  OD1 ASN E 150      24.879   6.320  10.538  0.00 15.00           O  
ATOM   1078  ND2 ASN E 150      26.301   8.059  10.307  0.00 15.00           N  
ATOM   1079  N   THR E 151      21.633   7.406   9.636  1.00 34.63           N  
ATOM   1080  CA  THR E 151      20.507   6.432   9.483  1.00 52.90           C  
ATOM   1081  C   THR E 151      20.920   4.973   9.127  1.00 80.00           C  
ATOM   1082  O   THR E 151      21.040   4.597   7.966  1.00 39.26           O  
ATOM   1083  CB  THR E 151      19.568   6.889   8.346  1.00 47.75           C  
ATOM   1084  OG1 THR E 151      20.290   7.021   7.141  1.00 80.00           O  
ATOM   1085  CG2 THR E 151      18.916   8.233   8.639  1.00 80.00           C  
ATOM   1086  N   PRO E 152      21.097   4.126  10.123  1.00 63.39           N  
ATOM   1087  CA  PRO E 152      21.497   2.736   9.953  1.00 35.55           C  
ATOM   1088  C   PRO E 152      20.763   1.974   8.848  1.00 50.48           C  
ATOM   1089  O   PRO E 152      19.567   2.111   8.658  1.00 34.70           O  
ATOM   1090  CB  PRO E 152      21.059   2.057  11.277  1.00 40.90           C  
ATOM   1091  CG  PRO E 152      19.883   2.883  11.808  1.00 27.37           C  
ATOM   1092  CD  PRO E 152      20.017   4.264  11.151  1.00 44.87           C  
ATOM   1093  N   ASP E 153      21.487   1.122   8.138  1.00 30.54           N  
ATOM   1094  CA  ASP E 153      20.912   0.296   7.081  1.00 40.13           C  
ATOM   1095  C   ASP E 153      20.338  -0.930   7.747  1.00 57.86           C  
ATOM   1096  O   ASP E 153      19.276  -1.395   7.362  1.00 39.04           O  
ATOM   1097  CB  ASP E 153      21.990  -0.303   6.121  1.00 38.11           C  
ATOM   1098  CG  ASP E 153      22.373   0.566   4.965  1.00 80.00           C  
ATOM   1099  OD1 ASP E 153      21.477   1.514   4.694  1.00 54.94           O  
ATOM   1100  OD2 ASP E 153      23.365   0.309   4.295  1.00 50.39           O  
ATOM   1101  N   ARG E 154      21.123  -1.456   8.721  1.00 15.58           N  
ATOM   1102  CA  ARG E 154      20.802  -2.659   9.459  1.00 32.85           C  
ATOM   1103  C   ARG E 154      20.086  -2.486  10.828  1.00 26.49           C  
ATOM   1104  O   ARG E 154      20.508  -1.753  11.734  1.00 22.33           O  
ATOM   1105  CB  ARG E 154      22.053  -3.531   9.466  1.00 37.90           C  
ATOM   1106  CG  ARG E 154      22.518  -3.890   8.054  1.00 31.15           C  
ATOM   1107  CD  ARG E 154      23.645  -4.894   8.013  0.00 29.51           C  
ATOM   1108  NE  ARG E 154      24.952  -4.256   8.026  0.00 23.92           N  
ATOM   1109  CZ  ARG E 154      26.057  -4.910   7.698  0.00 17.19           C  
ATOM   1110  NH1 ARG E 154      26.024  -6.187   7.333  0.00 15.29           N  
ATOM   1111  NH2 ARG E 154      27.225  -4.277   7.737  0.00 15.29           N  
ATOM   1112  N   LEU E 155      18.972  -3.194  10.976  1.00 26.95           N  
ATOM   1113  CA  LEU E 155      18.151  -3.115  12.169  1.00 13.51           C  
ATOM   1114  C   LEU E 155      18.976  -3.187  13.455  1.00 25.32           C  
ATOM   1115  O   LEU E 155      19.843  -4.080  13.628  1.00 16.50           O  
ATOM   1116  CB  LEU E 155      17.075  -4.214  12.233  1.00 13.64           C  
ATOM   1117  CG  LEU E 155      16.141  -4.103  13.448  1.00 16.54           C  
ATOM   1118  CD1 LEU E 155      15.050  -3.110  13.143  1.00 12.97           C  
ATOM   1119  CD2 LEU E 155      15.497  -5.459  13.488  1.00 16.20           C  
ATOM   1120  N   GLN E 156      18.683  -2.263  14.380  1.00 24.09           N  
ATOM   1121  CA  GLN E 156      19.417  -2.267  15.637  1.00 15.83           C  
ATOM   1122  C   GLN E 156      18.431  -2.617  16.710  1.00 19.76           C  
ATOM   1123  O   GLN E 156      17.232  -2.431  16.492  1.00 19.99           O  
ATOM   1124  CB  GLN E 156      19.958  -0.854  16.000  1.00 10.81           C  
ATOM   1125  CG  GLN E 156      20.536  -0.014  14.857  1.00 24.54           C  
ATOM   1126  CD  GLN E 156      21.934  -0.511  14.725  1.00 34.28           C  
ATOM   1127  OE1 GLN E 156      22.660  -0.425  15.725  1.00 24.56           O  
ATOM   1128  NE2 GLN E 156      22.181  -1.310  13.688  1.00 24.78           N  
ATOM   1129  N   GLN E 157      18.979  -2.998  17.865  1.00 17.35           N  
ATOM   1130  CA  GLN E 157      18.255  -3.270  19.062  1.00 21.31           C  
ATOM   1131  C   GLN E 157      19.049  -2.721  20.249  1.00 18.72           C  
ATOM   1132  O   GLN E 157      20.257  -2.477  20.200  1.00 17.75           O  
ATOM   1133  CB  GLN E 157      18.158  -4.779  19.316  1.00 17.04           C  
ATOM   1134  CG  GLN E 157      19.565  -5.428  19.338  1.00 22.11           C  
ATOM   1135  CD  GLN E 157      19.593  -6.962  19.287  1.00 13.14           C  
ATOM   1136  OE1 GLN E 157      18.874  -7.631  18.572  1.00 22.63           O  
ATOM   1137  NE2 GLN E 157      20.496  -7.540  20.039  1.00 17.57           N  
ATOM   1138  N   ALA E 158      18.344  -2.636  21.382  1.00 16.84           N  
ATOM   1139  CA  ALA E 158      18.961  -2.241  22.635  1.00 17.97           C  
ATOM   1140  C   ALA E 158      18.117  -2.719  23.767  1.00 19.84           C  
ATOM   1141  O   ALA E 158      16.896  -2.726  23.630  1.00 29.15           O  
ATOM   1142  CB  ALA E 158      19.151  -0.749  22.733  1.00 19.24           C  
ATOM   1143  N   SER E 159      18.772  -3.107  24.883  1.00 23.87           N  
ATOM   1144  CA  SER E 159      18.070  -3.514  26.078  1.00 20.08           C  
ATOM   1145  C   SER E 159      17.959  -2.252  26.869  1.00 28.03           C  
ATOM   1146  O   SER E 159      18.916  -1.496  26.952  1.00 20.05           O  
ATOM   1147  CB  SER E 159      18.886  -4.427  26.993  1.00 30.14           C  
ATOM   1148  OG  SER E 159      19.399  -5.510  26.302  1.00 35.74           O  
ATOM   1149  N   LEU E 160      16.865  -2.050  27.523  1.00 18.19           N  
ATOM   1150  CA  LEU E 160      16.711  -0.788  28.286  1.00 17.62           C  
ATOM   1151  C   LEU E 160      15.788  -1.140  29.432  1.00 39.54           C  
ATOM   1152  O   LEU E 160      15.001  -2.083  29.390  1.00 23.72           O  
ATOM   1153  CB  LEU E 160      16.129   0.409  27.486  1.00 27.35           C  
ATOM   1154  CG  LEU E 160      15.533   0.014  26.141  1.00 54.63           C  
ATOM   1155  CD1 LEU E 160      14.725  -1.273  26.191  1.00 43.94           C  
ATOM   1156  CD2 LEU E 160      14.697   1.150  25.582  1.00 45.92           C  
ATOM   1157  N   PRO E 161      15.927  -0.441  30.539  1.00 22.42           N  
ATOM   1158  CA  PRO E 161      15.062  -0.714  31.670  1.00 20.48           C  
ATOM   1159  C   PRO E 161      13.760   0.115  31.660  1.00 26.19           C  
ATOM   1160  O   PRO E 161      13.754   1.289  31.313  1.00 21.77           O  
ATOM   1161  CB  PRO E 161      15.900  -0.234  32.857  1.00 33.90           C  
ATOM   1162  CG  PRO E 161      16.895   0.798  32.312  1.00 28.83           C  
ATOM   1163  CD  PRO E 161      17.098   0.434  30.859  1.00 30.95           C  
ATOM   1164  N   LEU E 162      12.673  -0.477  32.149  1.00 18.11           N  
ATOM   1165  CA  LEU E 162      11.405   0.239  32.266  1.00 21.92           C  
ATOM   1166  C   LEU E 162      11.473   1.201  33.476  1.00 44.22           C  
ATOM   1167  O   LEU E 162      12.123   0.978  34.482  1.00 20.04           O  
ATOM   1168  CB  LEU E 162      10.229  -0.762  32.567  1.00 22.79           C  
ATOM   1169  CG  LEU E 162       9.749  -1.685  31.443  1.00 30.92           C  
ATOM   1170  CD1 LEU E 162       8.345  -2.156  31.825  1.00 37.01           C  
ATOM   1171  CD2 LEU E 162       9.709  -0.961  30.086  1.00 14.76           C  
ATOM   1172  N   LEU E 163      10.753   2.302  33.474  1.00 29.30           N  
ATOM   1173  CA  LEU E 163      10.773   3.109  34.697  1.00 17.59           C  
ATOM   1174  C   LEU E 163       9.350   3.258  35.255  1.00 19.94           C  
ATOM   1175  O   LEU E 163       8.322   2.912  34.648  1.00 26.63           O  
ATOM   1176  CB  LEU E 163      11.220   4.535  34.423  1.00 32.82           C  
ATOM   1177  CG  LEU E 163      12.532   4.772  33.674  1.00 38.74           C  
ATOM   1178  CD1 LEU E 163      12.253   4.762  32.175  1.00 80.00           C  
ATOM   1179  CD2 LEU E 163      12.821   6.210  34.078  1.00 30.37           C  
ATOM   1180  N   SER E 164       9.220   3.782  36.462  1.00 21.40           N  
ATOM   1181  CA  SER E 164       7.866   4.021  36.950  1.00 19.69           C  
ATOM   1182  C   SER E 164       7.474   5.463  36.566  1.00 32.52           C  
ATOM   1183  O   SER E 164       8.344   6.344  36.396  1.00 22.54           O  
ATOM   1184  CB  SER E 164       7.783   3.945  38.462  1.00 18.06           C  
ATOM   1185  OG  SER E 164       8.720   4.909  38.922  1.00 33.56           O  
ATOM   1186  N   ASN E 165       6.171   5.718  36.410  1.00 28.17           N  
ATOM   1187  CA  ASN E 165       5.717   7.050  36.030  1.00 26.35           C  
ATOM   1188  C   ASN E 165       6.282   8.122  36.956  1.00 28.18           C  
ATOM   1189  O   ASN E 165       6.742   9.210  36.574  1.00 19.34           O  
ATOM   1190  CB  ASN E 165       4.183   7.156  35.781  1.00 26.64           C  
ATOM   1191  CG  ASN E 165       3.904   6.592  34.393  1.00 21.70           C  
ATOM   1192  OD1 ASN E 165       4.689   5.704  33.990  1.00 23.70           O  
ATOM   1193  ND2 ASN E 165       2.785   6.993  33.748  1.00 25.16           N  
ATOM   1194  N   THR E 166       6.251   7.756  38.233  1.00 22.36           N  
ATOM   1195  CA  THR E 166       6.736   8.673  39.188  1.00 19.82           C  
ATOM   1196  C   THR E 166       8.208   9.082  39.043  1.00 27.67           C  
ATOM   1197  O   THR E 166       8.593  10.226  39.316  1.00 36.83           O  
ATOM   1198  CB  THR E 166       6.410   8.274  40.618  1.00 35.05           C  
ATOM   1199  OG1 THR E 166       6.663   9.391  41.449  1.00 29.67           O  
ATOM   1200  CG2 THR E 166       7.264   7.127  41.112  1.00 23.73           C  
ATOM   1201  N   ASN E 167       9.059   8.133  38.690  1.00 23.26           N  
ATOM   1202  CA  ASN E 167      10.476   8.470  38.460  1.00 15.25           C  
ATOM   1203  C   ASN E 167      10.588   9.152  37.124  1.00 27.28           C  
ATOM   1204  O   ASN E 167      11.443  10.003  36.959  1.00 21.90           O  
ATOM   1205  CB  ASN E 167      11.408   7.268  38.268  1.00 31.92           C  
ATOM   1206  CG  ASN E 167      11.643   6.672  39.601  1.00 80.00           C  
ATOM   1207  OD1 ASN E 167      12.076   5.531  39.776  1.00 57.86           O  
ATOM   1208  ND2 ASN E 167      11.212   7.462  40.565  1.00 38.59           N  
ATOM   1209  N   CYS E 168       9.709   8.787  36.174  1.00 24.54           N  
ATOM   1210  CA  CYS E 168       9.867   9.402  34.856  1.00 16.74           C  
ATOM   1211  C   CYS E 168       9.622  10.866  35.000  1.00 17.42           C  
ATOM   1212  O   CYS E 168      10.228  11.697  34.386  1.00 25.72           O  
ATOM   1213  CB  CYS E 168       8.897   8.794  33.827  1.00 20.01           C  
ATOM   1214  SG  CYS E 168       9.414   9.309  32.150  1.00 21.16           S  
ATOM   1215  N   LYS E 169       8.655  11.165  35.834  1.00 22.88           N  
ATOM   1216  CA  LYS E 169       8.305  12.545  36.016  1.00 17.83           C  
ATOM   1217  C   LYS E 169       9.462  13.414  36.416  1.00 38.46           C  
ATOM   1218  O   LYS E 169       9.484  14.582  36.130  1.00 21.96           O  
ATOM   1219  CB  LYS E 169       7.139  12.683  36.971  1.00 30.38           C  
ATOM   1220  CG  LYS E 169       6.751  14.138  37.097  0.00 17.89           C  
ATOM   1221  CD  LYS E 169       5.365  14.299  37.670  0.00 15.41           C  
ATOM   1222  CE  LYS E 169       5.425  14.529  39.165  0.00 15.05           C  
ATOM   1223  NZ  LYS E 169       4.105  14.621  39.780  1.00 55.37           N  
ATOM   1224  N   LYS E 170      10.478  12.865  37.035  1.00 33.20           N  
ATOM   1225  CA  LYS E 170      11.616  13.714  37.324  1.00 37.53           C  
ATOM   1226  C   LYS E 170      12.258  14.239  36.070  1.00 35.22           C  
ATOM   1227  O   LYS E 170      13.117  15.110  36.196  1.00 33.42           O  
ATOM   1228  CB  LYS E 170      12.704  13.004  38.109  1.00 30.03           C  
ATOM   1229  CG  LYS E 170      12.060  11.982  39.020  1.00 69.30           C  
ATOM   1230  CD  LYS E 170      13.026  11.397  40.026  0.00 24.68           C  
ATOM   1231  CE  LYS E 170      12.453  10.188  40.740  0.00 17.03           C  
ATOM   1232  NZ  LYS E 170      13.285   9.761  41.872  0.00 15.25           N  
ATOM   1233  N   TYR E 171      11.868  13.725  34.900  1.00 26.78           N  
ATOM   1234  CA  TYR E 171      12.480  14.185  33.656  1.00 20.92           C  
ATOM   1235  C   TYR E 171      11.597  15.074  32.860  1.00 39.58           C  
ATOM   1236  O   TYR E 171      12.056  16.099  32.353  1.00 28.95           O  
ATOM   1237  CB  TYR E 171      12.878  13.024  32.729  1.00 38.91           C  
ATOM   1238  CG  TYR E 171      14.010  12.214  33.356  1.00 31.14           C  
ATOM   1239  CD1 TYR E 171      13.772  11.130  34.210  1.00 34.23           C  
ATOM   1240  CD2 TYR E 171      15.324  12.518  33.018  1.00 71.14           C  
ATOM   1241  CE1 TYR E 171      14.809  10.376  34.760  1.00 24.18           C  
ATOM   1242  CE2 TYR E 171      16.372  11.782  33.564  1.00 36.94           C  
ATOM   1243  CZ  TYR E 171      16.123  10.730  34.439  1.00 47.39           C  
ATOM   1244  OH  TYR E 171      17.195  10.048  34.968  1.00 42.71           O  
ATOM   1245  N   TRP E 172      10.376  14.576  32.685  1.00 22.09           N  
ATOM   1246  CA  TRP E 172       9.451  15.230  31.786  1.00 29.92           C  
ATOM   1247  C   TRP E 172       8.221  15.856  32.491  1.00 27.95           C  
ATOM   1248  O   TRP E 172       7.241  16.361  31.942  1.00 23.98           O  
ATOM   1249  CB  TRP E 172       9.098  14.167  30.715  1.00 25.04           C  
ATOM   1250  CG  TRP E 172      10.233  13.550  29.885  1.00 23.17           C  
ATOM   1251  CD1 TRP E 172      10.627  12.229  29.857  1.00 22.65           C  
ATOM   1252  CD2 TRP E 172      11.038  14.215  28.938  1.00 26.90           C  
ATOM   1253  NE1 TRP E 172      11.635  12.031  28.950  1.00 34.72           N  
ATOM   1254  CE2 TRP E 172      11.947  13.239  28.409  1.00 16.13           C  
ATOM   1255  CE3 TRP E 172      11.111  15.557  28.542  1.00 26.52           C  
ATOM   1256  CZ2 TRP E 172      12.870  13.584  27.449  1.00 30.31           C  
ATOM   1257  CZ3 TRP E 172      12.057  15.873  27.586  1.00 44.49           C  
ATOM   1258  CH2 TRP E 172      12.902  14.898  27.050  1.00 40.22           C  
ATOM   1259  N   GLY E 173       8.237  15.770  33.781  1.00 19.26           N  
ATOM   1260  CA  GLY E 173       7.159  16.344  34.598  1.00 26.65           C  
ATOM   1261  C   GLY E 173       5.765  15.808  34.337  1.00 14.80           C  
ATOM   1262  O   GLY E 173       5.494  14.600  34.286  1.00 29.68           O  
ATOM   1263  N   THR E 174       4.864  16.791  34.198  1.00 25.18           N  
ATOM   1264  CA  THR E 174       3.471  16.505  33.954  1.00 19.14           C  
ATOM   1265  C   THR E 174       3.219  16.163  32.505  1.00 26.18           C  
ATOM   1266  O   THR E 174       2.032  16.043  32.224  1.00 26.11           O  
ATOM   1267  CB  THR E 174       2.535  17.705  34.283  1.00 32.21           C  
ATOM   1268  OG1 THR E 174       3.115  18.882  33.774  1.00 37.62           O  
ATOM   1269  CG2 THR E 174       2.314  17.985  35.750  1.00 27.15           C  
ATOM   1270  N   LYS E 175       4.252  16.042  31.627  1.00 36.13           N  
ATOM   1271  CA  LYS E 175       4.106  15.672  30.220  1.00 29.12           C  
ATOM   1272  C   LYS E 175       3.763  14.180  30.120  1.00 18.50           C  
ATOM   1273  O   LYS E 175       3.222  13.661  29.156  1.00 32.68           O  
ATOM   1274  CB  LYS E 175       5.421  15.971  29.532  1.00 27.51           C  
ATOM   1275  CG  LYS E 175       5.568  17.479  29.426  1.00 26.56           C  
ATOM   1276  CD  LYS E 175       6.385  17.966  28.226  1.00 49.71           C  
ATOM   1277  CE  LYS E 175       6.494  19.474  28.164  1.00 58.77           C  
ATOM   1278  NZ  LYS E 175       7.558  19.933  29.021  1.00 46.26           N  
ATOM   1279  N   ILE E 176       4.115  13.481  31.173  1.00 22.18           N  
ATOM   1280  CA  ILE E 176       3.903  12.042  31.244  1.00 30.40           C  
ATOM   1281  C   ILE E 176       2.452  11.665  31.660  1.00 31.71           C  
ATOM   1282  O   ILE E 176       1.993  12.049  32.708  1.00 32.88           O  
ATOM   1283  CB  ILE E 176       4.951  11.507  32.244  1.00 20.71           C  
ATOM   1284  CG1 ILE E 176       6.373  11.793  31.747  1.00 23.63           C  
ATOM   1285  CG2 ILE E 176       4.759   9.983  32.502  1.00 24.08           C  
ATOM   1286  CD1 ILE E 176       6.599  11.403  30.259  1.00 19.11           C  
ATOM   1287  N   LYS E 177       1.697  10.921  30.889  1.00 25.61           N  
ATOM   1288  CA  LYS E 177       0.333  10.610  31.255  1.00 29.53           C  
ATOM   1289  C   LYS E 177       0.152   9.152  31.538  1.00 52.43           C  
ATOM   1290  O   LYS E 177       1.097   8.388  31.430  1.00 20.60           O  
ATOM   1291  CB  LYS E 177      -0.648  11.130  30.206  1.00 25.91           C  
ATOM   1292  CG  LYS E 177      -0.281  12.563  29.771  1.00 27.96           C  
ATOM   1293  CD  LYS E 177      -0.533  13.564  30.875  1.00 56.26           C  
ATOM   1294  CE  LYS E 177      -0.510  15.004  30.400  1.00 67.99           C  
ATOM   1295  NZ  LYS E 177      -0.620  15.968  31.513  1.00 27.17           N  
ATOM   1296  N   ASP E 178      -1.061   8.759  31.904  1.00 33.57           N  
ATOM   1297  CA  ASP E 178      -1.281   7.355  32.179  1.00 35.55           C  
ATOM   1298  C   ASP E 178      -1.026   6.396  31.060  1.00 25.65           C  
ATOM   1299  O   ASP E 178      -0.640   5.293  31.413  1.00 32.76           O  
ATOM   1300  CB  ASP E 178      -2.712   7.070  32.590  1.00 31.24           C  
ATOM   1301  CG  ASP E 178      -2.940   7.763  33.871  1.00 80.00           C  
ATOM   1302  OD1 ASP E 178      -2.037   8.200  34.548  1.00 61.83           O  
ATOM   1303  OD2 ASP E 178      -4.190   7.853  34.200  1.00 64.19           O  
ATOM   1304  N   ALA E 179      -1.327   6.776  29.834  1.00 21.76           N  
ATOM   1305  CA  ALA E 179      -1.222   5.892  28.675  1.00 15.51           C  
ATOM   1306  C   ALA E 179       0.162   5.965  28.060  1.00 20.83           C  
ATOM   1307  O   ALA E 179       0.356   5.683  26.866  1.00 23.07           O  
ATOM   1308  CB  ALA E 179      -2.316   6.333  27.723  1.00 20.92           C  
ATOM   1309  N   MET E 180       1.098   6.373  28.955  1.00 20.90           N  
ATOM   1310  CA  MET E 180       2.519   6.525  28.590  1.00 13.81           C  
ATOM   1311  C   MET E 180       3.409   5.695  29.480  1.00 25.74           C  
ATOM   1312  O   MET E 180       3.107   5.487  30.663  1.00 21.78           O  
ATOM   1313  CB  MET E 180       3.043   7.958  28.750  1.00 18.49           C  
ATOM   1314  CG  MET E 180       2.390   8.871  27.723  1.00 16.55           C  
ATOM   1315  SD  MET E 180       2.968  10.528  28.003  1.00 19.39           S  
ATOM   1316  CE  MET E 180       1.736  11.437  26.997  1.00 16.81           C  
ATOM   1317  N   ILE E 181       4.532   5.270  28.951  1.00 22.76           N  
ATOM   1318  CA  ILE E 181       5.442   4.496  29.776  1.00 18.16           C  
ATOM   1319  C   ILE E 181       6.865   4.870  29.404  1.00 24.65           C  
ATOM   1320  O   ILE E 181       7.134   5.033  28.262  1.00 22.13           O  
ATOM   1321  CB  ILE E 181       5.171   2.984  29.783  1.00 22.47           C  
ATOM   1322  CG1 ILE E 181       6.098   2.307  30.769  1.00 24.06           C  
ATOM   1323  CG2 ILE E 181       5.258   2.263  28.413  1.00 17.61           C  
ATOM   1324  CD1 ILE E 181       5.842   0.797  30.858  1.00 48.06           C  
ATOM   1325  N   CYS E 182       7.739   5.091  30.405  1.00 21.10           N  
ATOM   1326  CA  CYS E 182       9.077   5.452  30.121  1.00 25.30           C  
ATOM   1327  C   CYS E 182      10.048   4.304  30.249  1.00 18.16           C  
ATOM   1328  O   CYS E 182       9.881   3.354  31.047  1.00 16.26           O  
ATOM   1329  CB  CYS E 182       9.534   6.550  31.035  1.00 30.71           C  
ATOM   1330  SG  CYS E 182       8.396   7.941  31.074  1.00 22.64           S  
ATOM   1331  N   ALA E 183      11.145   4.455  29.483  1.00 19.29           N  
ATOM   1332  CA  ALA E 183      12.166   3.415  29.508  1.00 13.78           C  
ATOM   1333  C   ALA E 183      13.489   3.964  29.135  1.00 26.87           C  
ATOM   1334  O   ALA E 183      13.670   4.946  28.387  1.00 20.04           O  
ATOM   1335  CB  ALA E 183      11.789   2.330  28.533  1.00 14.35           C  
ATOM   1336  N   GLY E 184      14.497   3.417  29.719  1.00 17.64           N  
ATOM   1337  CA  GLY E 184      15.703   4.049  29.178  1.00 21.15           C  
ATOM   1338  C   GLY E 184      16.540   4.901  30.144  1.00 23.25           C  
ATOM   1339  O   GLY E 184      16.666   4.594  31.307  1.00 23.59           O  
ATOM   1340  N   ALA E 185      17.132   5.980  29.669  1.00 18.13           N  
ATOM   1341  CA  ALA E 185      17.955   6.805  30.483  1.00 31.20           C  
ATOM   1342  C   ALA E 185      19.104   5.945  30.962  1.00 37.12           C  
ATOM   1343  O   ALA E 185      19.697   6.274  31.952  1.00 26.95           O  
ATOM   1344  CB  ALA E 185      17.173   7.369  31.658  1.00 20.74           C  
ATOM   1345  N   SER E 186      19.450   4.867  30.240  1.00 29.84           N  
ATOM   1346  CA  SER E 186      20.523   3.960  30.642  1.00 28.66           C  
ATOM   1347  C   SER E 186      21.640   3.803  29.623  1.00 32.64           C  
ATOM   1348  O   SER E 186      22.252   2.740  29.552  1.00 28.85           O  
ATOM   1349  CB  SER E 186      19.966   2.574  30.817  1.00 15.08           C  
ATOM   1350  OG  SER E 186      19.132   2.370  29.644  1.00 23.42           O  
ATOM   1351  N   GLY E 187      21.961   4.837  28.884  1.00 21.13           N  
ATOM   1352  CA  GLY E 187      23.085   4.696  27.977  1.00 26.57           C  
ATOM   1353  C   GLY E 187      22.735   4.428  26.505  1.00 44.93           C  
ATOM   1354  O   GLY E 187      23.595   4.344  25.629  1.00 17.94           O  
ATOM   1355  N   VAL E 188      21.466   4.279  26.227  1.00 18.85           N  
ATOM   1356  CA  VAL E 188      21.011   4.051  24.857  1.00 15.51           C  
ATOM   1357  C   VAL E 188      19.841   4.940  24.708  1.00 23.60           C  
ATOM   1358  O   VAL E 188      19.212   5.235  25.731  1.00 28.89           O  
ATOM   1359  CB  VAL E 188      20.423   2.602  24.723  1.00 21.42           C  
ATOM   1360  CG1 VAL E 188      21.496   1.552  25.045  1.00 17.43           C  
ATOM   1361  CG2 VAL E 188      19.327   2.381  25.760  1.00 18.81           C  
ATOM   1362  N   SER E 189      19.412   5.184  23.484  1.00 19.94           N  
ATOM   1363  CA  SER E 189      18.182   5.940  23.317  1.00 11.82           C  
ATOM   1364  C   SER E 189      17.439   5.622  22.002  1.00 19.08           C  
ATOM   1365  O   SER E 189      18.006   5.315  20.982  1.00 15.35           O  
ATOM   1366  CB  SER E 189      18.669   7.353  23.177  1.00 19.66           C  
ATOM   1367  OG  SER E 189      17.543   8.154  22.865  1.00 38.61           O  
ATOM   1368  N   SER E 190      16.123   5.742  21.991  1.00 19.74           N  
ATOM   1369  CA  SER E 190      15.393   5.598  20.723  1.00 17.41           C  
ATOM   1370  C   SER E 190      15.561   6.974  20.111  1.00 15.97           C  
ATOM   1371  O   SER E 190      15.854   7.951  20.838  1.00 18.25           O  
ATOM   1372  CB  SER E 190      13.914   5.161  20.805  1.00 31.69           C  
ATOM   1373  OG  SER E 190      13.517   4.826  22.115  1.00 50.77           O  
ATOM   1374  N   CYS E 191      15.552   7.042  18.803  1.00 16.64           N  
ATOM   1375  CA  CYS E 191      15.854   8.271  18.116  1.00 21.82           C  
ATOM   1376  C   CYS E 191      15.012   8.388  16.805  1.00 31.00           C  
ATOM   1377  O   CYS E 191      14.164   7.552  16.465  1.00 17.62           O  
ATOM   1378  CB  CYS E 191      17.401   8.320  17.953  1.00 14.76           C  
ATOM   1379  SG  CYS E 191      18.023   9.953  17.542  1.00 20.70           S  
ATOM   1380  N   MET E 192      15.138   9.494  16.093  1.00 16.31           N  
ATOM   1381  CA  MET E 192      14.337   9.692  14.907  1.00 25.59           C  
ATOM   1382  C   MET E 192      14.279   8.539  13.925  1.00 18.63           C  
ATOM   1383  O   MET E 192      15.319   8.161  13.357  1.00 24.56           O  
ATOM   1384  CB  MET E 192      14.734  11.004  14.227  1.00 17.33           C  
ATOM   1385  CG  MET E 192      14.095  12.182  14.958  1.00 28.89           C  
ATOM   1386  SD  MET E 192      15.102  12.830  16.352  1.00 49.72           S  
ATOM   1387  CE  MET E 192      13.775  13.065  17.536  1.00 61.91           C  
ATOM   1388  N   GLY E 193      13.029   8.026  13.725  1.00 16.35           N  
ATOM   1389  CA  GLY E 193      12.796   6.936  12.780  1.00 22.10           C  
ATOM   1390  C   GLY E 193      12.396   5.651  13.471  1.00 19.01           C  
ATOM   1391  O   GLY E 193      12.056   4.695  12.805  1.00 16.89           O  
ATOM   1392  N   ASP E 194      12.536   5.655  14.810  1.00 15.57           N  
ATOM   1393  CA  ASP E 194      12.188   4.526  15.624  1.00 17.53           C  
ATOM   1394  C   ASP E 194      10.709   4.608  16.031  1.00 15.93           C  
ATOM   1395  O   ASP E 194      10.149   3.645  16.534  1.00 16.52           O  
ATOM   1396  CB  ASP E 194      13.073   4.589  16.875  1.00 13.01           C  
ATOM   1397  CG  ASP E 194      14.509   4.171  16.554  1.00 25.20           C  
ATOM   1398  OD1 ASP E 194      14.727   3.340  15.709  1.00 20.75           O  
ATOM   1399  OD2 ASP E 194      15.461   4.684  17.312  1.00 17.55           O  
ATOM   1400  N   SER E 195      10.037   5.771  15.854  1.00 21.10           N  
ATOM   1401  CA  SER E 195       8.615   5.893  16.271  1.00 16.11           C  
ATOM   1402  C   SER E 195       7.763   4.799  15.718  1.00 12.18           C  
ATOM   1403  O   SER E 195       8.000   4.323  14.604  1.00 15.34           O  
ATOM   1404  CB  SER E 195       8.031   7.218  15.835  1.00  8.75           C  
ATOM   1405  OG  SER E 195       8.320   8.218  16.781  1.00 19.96           O  
ATOM   1406  N   GLY E 196       6.750   4.426  16.448  1.00 19.82           N  
ATOM   1407  CA  GLY E 196       5.826   3.356  15.990  1.00 25.61           C  
ATOM   1408  C   GLY E 196       6.402   1.954  16.241  1.00 39.37           C  
ATOM   1409  O   GLY E 196       5.743   0.908  16.218  1.00 18.54           O  
ATOM   1410  N   GLY E 197       7.688   1.879  16.462  1.00 28.16           N  
ATOM   1411  CA  GLY E 197       8.223   0.561  16.653  1.00 12.78           C  
ATOM   1412  C   GLY E 197       7.944  -0.006  18.072  1.00 21.17           C  
ATOM   1413  O   GLY E 197       7.461   0.631  19.003  1.00 18.90           O  
ATOM   1414  N   PRO E 198       8.431  -1.240  18.264  1.00 17.90           N  
ATOM   1415  CA  PRO E 198       8.183  -1.992  19.451  1.00 23.00           C  
ATOM   1416  C   PRO E 198       9.115  -1.759  20.617  1.00 21.45           C  
ATOM   1417  O   PRO E 198      10.342  -1.566  20.525  1.00 24.01           O  
ATOM   1418  CB  PRO E 198       8.375  -3.472  19.014  1.00 13.97           C  
ATOM   1419  CG  PRO E 198       9.397  -3.402  17.887  1.00 27.23           C  
ATOM   1420  CD  PRO E 198       9.311  -1.985  17.340  1.00 26.67           C  
ATOM   1421  N   LEU E 199       8.498  -1.925  21.773  1.00 18.52           N  
ATOM   1422  CA  LEU E 199       9.178  -1.986  23.035  1.00 19.87           C  
ATOM   1423  C   LEU E 199       8.591  -3.252  23.652  1.00 30.55           C  
ATOM   1424  O   LEU E 199       7.439  -3.297  24.043  1.00 14.65           O  
ATOM   1425  CB  LEU E 199       9.059  -0.797  24.004  1.00 20.73           C  
ATOM   1426  CG  LEU E 199       9.511  -1.322  25.347  1.00 42.18           C  
ATOM   1427  CD1 LEU E 199      10.866  -0.783  25.717  1.00 27.70           C  
ATOM   1428  CD2 LEU E 199       8.521  -0.900  26.409  1.00 72.39           C  
ATOM   1429  N   VAL E 200       9.370  -4.317  23.629  1.00 22.40           N  
ATOM   1430  CA  VAL E 200       8.825  -5.538  24.085  1.00 18.57           C  
ATOM   1431  C   VAL E 200       9.563  -6.045  25.245  1.00 26.27           C  
ATOM   1432  O   VAL E 200      10.734  -5.767  25.344  1.00 24.14           O  
ATOM   1433  CB  VAL E 200       8.952  -6.584  23.013  1.00 23.60           C  
ATOM   1434  CG1 VAL E 200       8.066  -6.210  21.824  1.00 22.04           C  
ATOM   1435  CG2 VAL E 200      10.430  -6.797  22.621  1.00 13.93           C  
ATOM   1436  N   CYS E 201       8.878  -6.859  26.067  1.00 22.44           N  
ATOM   1437  CA  CYS E 201       9.446  -7.546  27.241  1.00 18.20           C  
ATOM   1438  C   CYS E 201       9.025  -9.020  27.226  1.00 26.86           C  
ATOM   1439  O   CYS E 201       8.014  -9.345  26.625  1.00 29.91           O  
ATOM   1440  CB  CYS E 201       8.854  -6.962  28.524  1.00 17.63           C  
ATOM   1441  SG  CYS E 201       8.932  -5.162  28.701  1.00 23.19           S  
ATOM   1442  N   LYS E 202       9.767  -9.913  27.860  1.00 31.97           N  
ATOM   1443  CA  LYS E 202       9.383 -11.330  27.870  1.00 26.80           C  
ATOM   1444  C   LYS E 202       8.416 -11.703  29.016  1.00 36.57           C  
ATOM   1445  O   LYS E 202       8.822 -11.752  30.174  1.00 45.55           O  
ATOM   1446  CB  LYS E 202      10.627 -12.183  27.998  1.00 36.06           C  
ATOM   1447  CG  LYS E 202      11.069 -12.742  26.695  1.00 37.86           C  
ATOM   1448  CD  LYS E 202      12.046 -13.875  26.837  1.00 39.13           C  
ATOM   1449  CE  LYS E 202      12.265 -14.630  25.538  1.00 78.88           C  
ATOM   1450  NZ  LYS E 202      12.548 -16.052  25.802  1.00 61.35           N  
ATOM   1451  N   LYS E 203       7.150 -12.020  28.682  1.00 40.78           N  
ATOM   1452  CA  LYS E 203       6.077 -12.451  29.597  1.00 34.93           C  
ATOM   1453  C   LYS E 203       5.801 -13.964  29.389  1.00 42.36           C  
ATOM   1454  O   LYS E 203       5.259 -14.411  28.357  1.00 47.70           O  
ATOM   1455  CB  LYS E 203       4.798 -11.646  29.385  0.00 27.55           C  
ATOM   1456  CG  LYS E 203       3.722 -11.952  30.415  0.00 18.35           C  
ATOM   1457  CD  LYS E 203       2.987 -10.713  30.901  0.00 15.57           C  
ATOM   1458  CE  LYS E 203       2.460 -10.856  32.320  0.00 15.07           C  
ATOM   1459  NZ  LYS E 203       3.420 -10.406  33.337  0.00 15.00           N  
ATOM   1460  N   ASN E 204       6.223 -14.781  30.355  1.00 45.95           N  
ATOM   1461  CA  ASN E 204       6.003 -16.228  30.270  1.00 42.01           C  
ATOM   1462  C   ASN E 204       6.614 -16.831  29.037  1.00 54.02           C  
ATOM   1463  O   ASN E 204       5.904 -17.451  28.254  1.00 43.63           O  
ATOM   1464  CB  ASN E 204       4.510 -16.454  30.147  1.00 63.39           C  
ATOM   1465  CG  ASN E 204       3.860 -16.149  31.472  1.00 80.00           C  
ATOM   1466  OD1 ASN E 204       4.500 -16.380  32.522  1.00 67.31           O  
ATOM   1467  ND2 ASN E 204       2.605 -15.676  31.421  1.00 80.00           N  
ATOM   1468  N   GLY E 205       7.909 -16.569  28.854  1.00 43.77           N  
ATOM   1469  CA  GLY E 205       8.695 -17.069  27.733  1.00 37.52           C  
ATOM   1470  C   GLY E 205       8.369 -16.467  26.347  1.00 42.49           C  
ATOM   1471  O   GLY E 205       8.970 -16.870  25.345  1.00 67.94           O  
ATOM   1472  N   ALA E 206       7.459 -15.491  26.292  1.00 33.64           N  
ATOM   1473  CA  ALA E 206       7.003 -14.870  25.031  1.00 23.55           C  
ATOM   1474  C   ALA E 206       7.187 -13.355  24.975  1.00 29.50           C  
ATOM   1475  O   ALA E 206       6.928 -12.649  25.959  1.00 41.64           O  
ATOM   1476  CB  ALA E 206       5.547 -15.244  24.853  1.00 22.26           C  
ATOM   1477  N   TRP E 207       7.645 -12.844  23.822  1.00 30.13           N  
ATOM   1478  CA  TRP E 207       7.805 -11.412  23.767  1.00 26.28           C  
ATOM   1479  C   TRP E 207       6.454 -10.752  23.590  1.00 26.13           C  
ATOM   1480  O   TRP E 207       5.702 -11.069  22.646  1.00 23.49           O  
ATOM   1481  CB  TRP E 207       8.738 -10.982  22.651  1.00 27.72           C  
ATOM   1482  CG  TRP E 207      10.088 -11.556  22.798  1.00 21.49           C  
ATOM   1483  CD1 TRP E 207      10.539 -12.698  22.228  1.00 24.12           C  
ATOM   1484  CD2 TRP E 207      11.164 -10.992  23.510  1.00 17.30           C  
ATOM   1485  NE1 TRP E 207      11.850 -12.865  22.520  1.00 27.30           N  
ATOM   1486  CE2 TRP E 207      12.251 -11.849  23.314  1.00 23.42           C  
ATOM   1487  CE3 TRP E 207      11.338  -9.794  24.230  1.00 15.27           C  
ATOM   1488  CZ2 TRP E 207      13.511 -11.506  23.774  1.00 27.70           C  
ATOM   1489  CZ3 TRP E 207      12.560  -9.510  24.741  1.00 33.80           C  
ATOM   1490  CH2 TRP E 207      13.628 -10.349  24.503  1.00 25.23           C  
ATOM   1491  N   THR E 208       6.184  -9.828  24.506  1.00 20.05           N  
ATOM   1492  CA  THR E 208       4.907  -9.112  24.558  1.00 24.54           C  
ATOM   1493  C   THR E 208       5.128  -7.652  24.352  1.00 33.77           C  
ATOM   1494  O   THR E 208       6.080  -7.146  24.897  1.00 22.79           O  
ATOM   1495  CB  THR E 208       4.336  -9.363  25.949  1.00 19.80           C  
ATOM   1496  OG1 THR E 208       4.474 -10.732  26.150  1.00 31.72           O  
ATOM   1497  CG2 THR E 208       2.871  -8.973  26.028  1.00 26.36           C  
ATOM   1498  N   LEU E 209       4.276  -7.003  23.557  1.00 26.55           N  
ATOM   1499  CA  LEU E 209       4.411  -5.608  23.244  1.00 20.05           C  
ATOM   1500  C   LEU E 209       3.921  -4.827  24.432  1.00 31.72           C  
ATOM   1501  O   LEU E 209       2.744  -4.908  24.720  1.00 23.17           O  
ATOM   1502  CB  LEU E 209       3.542  -5.289  21.981  1.00 18.51           C  
ATOM   1503  CG  LEU E 209       3.727  -3.887  21.437  1.00 19.88           C  
ATOM   1504  CD1 LEU E 209       5.153  -3.820  20.889  1.00 19.32           C  
ATOM   1505  CD2 LEU E 209       2.739  -3.693  20.308  1.00 25.61           C  
ATOM   1506  N   VAL E 210       4.822  -4.068  25.082  1.00 15.44           N  
ATOM   1507  CA  VAL E 210       4.571  -3.244  26.269  1.00 22.84           C  
ATOM   1508  C   VAL E 210       4.385  -1.761  25.930  1.00 22.34           C  
ATOM   1509  O   VAL E 210       3.581  -0.982  26.524  1.00 18.33           O  
ATOM   1510  CB  VAL E 210       5.759  -3.504  27.224  1.00 19.66           C  
ATOM   1511  CG1 VAL E 210       5.817  -2.553  28.414  1.00 14.55           C  
ATOM   1512  CG2 VAL E 210       5.573  -4.934  27.738  1.00 21.21           C  
ATOM   1513  N   GLY E 211       5.163  -1.335  24.924  1.00 16.83           N  
ATOM   1514  CA  GLY E 211       5.071   0.082  24.592  1.00 11.26           C  
ATOM   1515  C   GLY E 211       5.256   0.244  23.097  1.00 20.97           C  
ATOM   1516  O   GLY E 211       5.723  -0.713  22.464  1.00 27.36           O  
ATOM   1517  N   ILE E 212       4.908   1.421  22.569  1.00 28.60           N  
ATOM   1518  CA  ILE E 212       5.129   1.760  21.174  1.00 16.74           C  
ATOM   1519  C   ILE E 212       6.020   3.008  21.225  1.00 30.47           C  
ATOM   1520  O   ILE E 212       5.656   3.932  21.915  1.00 14.93           O  
ATOM   1521  CB  ILE E 212       3.831   2.120  20.483  1.00 17.51           C  
ATOM   1522  CG1 ILE E 212       2.897   0.885  20.429  1.00 17.94           C  
ATOM   1523  CG2 ILE E 212       4.061   2.765  19.094  1.00 14.02           C  
ATOM   1524  CD1 ILE E 212       1.461   1.201  20.013  1.00 47.94           C  
ATOM   1525  N   VAL E 213       7.150   3.036  20.514  1.00 34.48           N  
ATOM   1526  CA  VAL E 213       8.041   4.195  20.490  1.00 17.65           C  
ATOM   1527  C   VAL E 213       7.260   5.448  20.161  1.00 15.39           C  
ATOM   1528  O   VAL E 213       6.602   5.484  19.141  1.00 29.00           O  
ATOM   1529  CB  VAL E 213       9.122   4.034  19.437  1.00 21.43           C  
ATOM   1530  CG1 VAL E 213       9.982   5.287  19.551  1.00 14.83           C  
ATOM   1531  CG2 VAL E 213       9.972   2.830  19.821  1.00 16.79           C  
ATOM   1532  N   SER E 214       7.291   6.463  21.056  1.00 24.80           N  
ATOM   1533  CA  SER E 214       6.484   7.669  20.890  1.00 12.44           C  
ATOM   1534  C   SER E 214       7.242   8.988  20.815  1.00 24.96           C  
ATOM   1535  O   SER E 214       7.241   9.633  19.801  1.00 19.28           O  
ATOM   1536  CB  SER E 214       5.467   7.781  22.023  1.00 19.68           C  
ATOM   1537  OG  SER E 214       4.479   8.736  21.731  1.00 19.45           O  
ATOM   1538  N   TRP E 215       7.793   9.442  21.943  1.00 16.95           N  
ATOM   1539  CA  TRP E 215       8.502  10.692  21.912  1.00 18.80           C  
ATOM   1540  C   TRP E 215       9.680  10.668  22.840  1.00 21.65           C  
ATOM   1541  O   TRP E 215       9.733   9.828  23.738  1.00 20.60           O  
ATOM   1542  CB  TRP E 215       7.581  11.863  22.260  1.00 12.53           C  
ATOM   1543  CG  TRP E 215       6.866  11.768  23.546  1.00 10.16           C  
ATOM   1544  CD1 TRP E 215       5.696  11.136  23.732  1.00 22.63           C  
ATOM   1545  CD2 TRP E 215       7.169  12.494  24.779  1.00 17.92           C  
ATOM   1546  NE1 TRP E 215       5.243  11.372  25.016  1.00 21.56           N  
ATOM   1547  CE2 TRP E 215       6.144  12.182  25.691  1.00 15.81           C  
ATOM   1548  CE3 TRP E 215       8.264  13.265  25.247  1.00 21.44           C  
ATOM   1549  CZ2 TRP E 215       6.121  12.739  26.968  1.00 19.36           C  
ATOM   1550  CZ3 TRP E 215       8.281  13.773  26.552  1.00 15.13           C  
ATOM   1551  CH2 TRP E 215       7.211  13.498  27.417  1.00 26.08           C  
ATOM   1552  N   GLY E 216      10.624  11.613  22.657  1.00 25.44           N  
ATOM   1553  CA  GLY E 216      11.733  11.635  23.577  1.00 20.67           C  
ATOM   1554  C   GLY E 216      12.426  12.958  23.485  1.00 15.92           C  
ATOM   1555  O   GLY E 216      11.857  13.954  23.053  1.00 21.32           O  
ATOM   1556  N   SER E 217      13.688  12.904  23.868  1.00 27.14           N  
ATOM   1557  CA  SER E 217      14.597  14.042  23.873  1.00 20.91           C  
ATOM   1558  C   SER E 217      14.938  14.390  22.444  1.00 34.38           C  
ATOM   1559  O   SER E 217      15.088  13.475  21.637  1.00 27.96           O  
ATOM   1560  CB  SER E 217      15.880  13.626  24.597  1.00 29.25           C  
ATOM   1561  OG  SER E 217      17.065  14.057  23.948  1.00 29.66           O  
ATOM   1562  N   SER E 218      14.989  15.689  22.188  1.00 24.86           N  
ATOM   1563  CA  SER E 218      15.308  16.405  20.951  1.00 35.73           C  
ATOM   1564  C   SER E 218      16.712  16.052  20.405  1.00 27.96           C  
ATOM   1565  O   SER E 218      17.022  16.094  19.212  1.00 31.76           O  
ATOM   1566  CB  SER E 218      15.225  17.924  21.309  1.00 20.57           C  
ATOM   1567  OG  SER E 218      14.198  18.473  20.530  1.00 80.00           O  
ATOM   1568  N   THR E 219      17.574  15.640  21.305  1.00 16.14           N  
ATOM   1569  CA  THR E 219      18.993  15.273  21.040  1.00 30.75           C  
ATOM   1570  C   THR E 219      19.242  13.770  21.113  1.00 23.50           C  
ATOM   1571  O   THR E 219      20.336  13.308  20.934  1.00 25.15           O  
ATOM   1572  CB  THR E 219      19.773  15.848  22.246  1.00 25.53           C  
ATOM   1573  OG1 THR E 219      19.581  17.231  22.084  1.00 74.51           O  
ATOM   1574  CG2 THR E 219      21.248  15.502  22.153  1.00 80.00           C  
ATOM   1575  N   CYS E 220      18.233  12.999  21.484  1.00 19.52           N  
ATOM   1576  CA  CYS E 220      18.388  11.574  21.639  1.00 18.83           C  
ATOM   1577  C   CYS E 220      19.359  11.312  22.784  1.00 34.87           C  
ATOM   1578  O   CYS E 220      20.150  10.381  22.740  1.00 25.12           O  
ATOM   1579  CB  CYS E 220      18.709  10.793  20.330  1.00 14.19           C  
ATOM   1580  SG  CYS E 220      17.436  11.163  19.064  1.00 19.88           S  
ATOM   1581  N   SER E 221      19.338  12.163  23.815  1.00 25.14           N  
ATOM   1582  CA  SER E 221      20.253  12.012  24.943  1.00 18.85           C  
ATOM   1583  C   SER E 221      20.098  10.637  25.610  1.00 18.52           C  
ATOM   1584  O   SER E 221      18.989  10.281  25.965  1.00 31.09           O  
ATOM   1585  CB  SER E 221      19.938  13.035  25.993  1.00 18.95           C  
ATOM   1586  OG  SER E 221      20.438  12.362  27.167  1.00 32.75           O  
ATOM   1587  N   THR E 222      21.188   9.914  25.858  1.00 16.15           N  
ATOM   1588  CA  THR E 222      21.094   8.575  26.414  1.00 20.65           C  
ATOM   1589  C   THR E 222      20.924   8.609  27.920  1.00 24.55           C  
ATOM   1590  O   THR E 222      20.812   7.596  28.650  1.00 29.08           O  
ATOM   1591  CB  THR E 222      22.377   7.838  26.034  1.00 26.41           C  
ATOM   1592  OG1 THR E 222      23.431   8.722  26.310  1.00 36.95           O  
ATOM   1593  CG2 THR E 222      22.323   7.466  24.564  1.00 27.15           C  
ATOM   1594  N   SER E 223      20.995   9.800  28.462  1.00 16.02           N  
ATOM   1595  CA  SER E 223      20.833   9.854  29.924  1.00 22.75           C  
ATOM   1596  C   SER E 223      19.391  10.283  30.226  1.00 38.78           C  
ATOM   1597  O   SER E 223      19.063  10.686  31.323  1.00 23.63           O  
ATOM   1598  CB  SER E 223      21.763  10.927  30.469  1.00 28.37           C  
ATOM   1599  OG  SER E 223      21.231  12.219  30.182  1.00 35.53           O  
ATOM   1600  N   THR E 224      18.521  10.329  29.219  1.00 27.55           N  
ATOM   1601  CA  THR E 224      17.142  10.760  29.508  1.00 25.55           C  
ATOM   1602  C   THR E 224      16.195   9.675  29.083  1.00 24.88           C  
ATOM   1603  O   THR E 224      16.535   8.992  28.145  1.00 18.28           O  
ATOM   1604  CB  THR E 224      16.791  11.991  28.702  1.00 33.08           C  
ATOM   1605  OG1 THR E 224      17.286  13.108  29.399  1.00 54.74           O  
ATOM   1606  CG2 THR E 224      15.302  12.039  28.703  1.00 46.52           C  
ATOM   1607  N   PRO E 225      15.081   9.492  29.750  1.00 19.27           N  
ATOM   1608  CA  PRO E 225      14.193   8.412  29.404  1.00 22.06           C  
ATOM   1609  C   PRO E 225      13.347   8.693  28.164  1.00 41.07           C  
ATOM   1610  O   PRO E 225      12.966   9.797  27.891  1.00 24.12           O  
ATOM   1611  CB  PRO E 225      13.311   8.198  30.638  1.00 22.50           C  
ATOM   1612  CG  PRO E 225      13.444   9.483  31.456  1.00 34.74           C  
ATOM   1613  CD  PRO E 225      14.796  10.067  31.106  1.00 22.61           C  
ATOM   1614  N   GLY E 226      13.072   7.681  27.356  1.00 33.33           N  
ATOM   1615  CA  GLY E 226      12.227   7.851  26.171  1.00 24.88           C  
ATOM   1616  C   GLY E 226      10.815   7.563  26.684  1.00 19.93           C  
ATOM   1617  O   GLY E 226      10.682   7.076  27.799  1.00 15.13           O  
ATOM   1618  N   VAL E 227       9.802   7.965  25.929  1.00 22.66           N  
ATOM   1619  CA  VAL E 227       8.380   7.803  26.254  1.00 28.71           C  
ATOM   1620  C   VAL E 227       7.683   6.978  25.209  1.00 26.46           C  
ATOM   1621  O   VAL E 227       7.881   7.160  24.011  1.00 20.28           O  
ATOM   1622  CB  VAL E 227       7.653   9.075  26.607  1.00 29.67           C  
ATOM   1623  CG1 VAL E 227       6.323   8.803  27.299  0.00 35.64           C  
ATOM   1624  CG2 VAL E 227       8.600   9.933  27.453  1.00 18.84           C  
ATOM   1625  N   TYR E 228       6.961   6.013  25.704  1.00 18.66           N  
ATOM   1626  CA  TYR E 228       6.265   5.080  24.881  1.00 24.10           C  
ATOM   1627  C   TYR E 228       4.796   4.983  25.208  1.00 39.52           C  
ATOM   1628  O   TYR E 228       4.420   5.193  26.358  1.00 16.53           O  
ATOM   1629  CB  TYR E 228       6.835   3.715  25.142  1.00  5.99           C  
ATOM   1630  CG  TYR E 228       8.327   3.674  24.834  1.00  8.37           C  
ATOM   1631  CD1 TYR E 228       9.216   4.247  25.732  1.00 17.50           C  
ATOM   1632  CD2 TYR E 228       8.868   3.007  23.734  1.00 30.83           C  
ATOM   1633  CE1 TYR E 228      10.604   4.212  25.547  1.00 18.90           C  
ATOM   1634  CE2 TYR E 228      10.248   2.947  23.526  1.00 18.43           C  
ATOM   1635  CZ  TYR E 228      11.119   3.578  24.415  1.00 26.26           C  
ATOM   1636  OH  TYR E 228      12.495   3.578  24.126  1.00 20.02           O  
ATOM   1637  N   ALA E 229       3.995   4.650  24.179  1.00 18.97           N  
ATOM   1638  CA  ALA E 229       2.580   4.428  24.395  1.00 18.80           C  
ATOM   1639  C   ALA E 229       2.487   3.138  25.181  1.00 13.58           C  
ATOM   1640  O   ALA E 229       3.032   2.139  24.774  1.00 18.44           O  
ATOM   1641  CB  ALA E 229       1.834   4.292  23.072  1.00 13.47           C  
ATOM   1642  N   ARG E 230       1.847   3.187  26.342  1.00 21.83           N  
ATOM   1643  CA  ARG E 230       1.700   2.035  27.251  1.00 29.93           C  
ATOM   1644  C   ARG E 230       0.594   1.113  26.729  1.00 20.51           C  
ATOM   1645  O   ARG E 230      -0.604   1.456  26.850  1.00 25.93           O  
ATOM   1646  CB  ARG E 230       1.468   2.586  28.677  1.00 27.08           C  
ATOM   1647  CG  ARG E 230       1.064   1.487  29.637  1.00 18.78           C  
ATOM   1648  CD  ARG E 230       0.473   2.123  30.869  1.00 22.56           C  
ATOM   1649  NE  ARG E 230       1.489   2.921  31.586  1.00 24.91           N  
ATOM   1650  CZ  ARG E 230       2.384   2.446  32.452  1.00 80.00           C  
ATOM   1651  NH1 ARG E 230       2.462   1.150  32.775  1.00 22.18           N  
ATOM   1652  NH2 ARG E 230       3.230   3.322  32.998  1.00 23.67           N  
ATOM   1653  N   VAL E 231       0.960   0.000  26.045  1.00 17.46           N  
ATOM   1654  CA  VAL E 231      -0.083  -0.770  25.369  1.00 12.34           C  
ATOM   1655  C   VAL E 231      -1.208  -1.276  26.221  1.00 23.99           C  
ATOM   1656  O   VAL E 231      -2.387  -1.463  25.875  1.00 21.97           O  
ATOM   1657  CB  VAL E 231       0.527  -1.884  24.602  1.00 19.53           C  
ATOM   1658  CG1 VAL E 231      -0.543  -2.774  23.906  1.00 13.12           C  
ATOM   1659  CG2 VAL E 231       1.377  -1.209  23.569  1.00 18.94           C  
ATOM   1660  N   THR E 232      -0.786  -1.548  27.400  1.00 21.47           N  
ATOM   1661  CA  THR E 232      -1.670  -2.075  28.398  1.00 26.94           C  
ATOM   1662  C   THR E 232      -2.915  -1.236  28.563  1.00 39.29           C  
ATOM   1663  O   THR E 232      -4.040  -1.728  28.787  1.00 28.15           O  
ATOM   1664  CB  THR E 232      -0.825  -2.158  29.665  1.00 40.84           C  
ATOM   1665  OG1 THR E 232      -1.006  -3.383  30.314  1.00 52.62           O  
ATOM   1666  CG2 THR E 232      -0.900  -0.954  30.550  1.00 19.30           C  
ATOM   1667  N   ALA E 233      -2.724   0.063  28.404  1.00 18.50           N  
ATOM   1668  CA  ALA E 233      -3.828   1.036  28.515  1.00 21.22           C  
ATOM   1669  C   ALA E 233      -4.521   1.231  27.214  1.00 17.52           C  
ATOM   1670  O   ALA E 233      -5.499   2.016  27.179  1.00 24.06           O  
ATOM   1671  CB  ALA E 233      -3.321   2.425  28.908  1.00 20.11           C  
ATOM   1672  N   LEU E 234      -4.084   0.533  26.177  1.00 15.07           N  
ATOM   1673  CA  LEU E 234      -4.749   0.816  24.862  1.00 17.37           C  
ATOM   1674  C   LEU E 234      -5.265  -0.443  24.163  1.00 22.93           C  
ATOM   1675  O   LEU E 234      -5.859  -0.425  23.093  1.00 38.83           O  
ATOM   1676  CB  LEU E 234      -3.629   1.466  24.020  1.00 26.21           C  
ATOM   1677  CG  LEU E 234      -3.131   2.836  24.573  1.00 24.64           C  
ATOM   1678  CD1 LEU E 234      -1.740   3.141  24.079  1.00 23.68           C  
ATOM   1679  CD2 LEU E 234      -4.087   3.970  24.306  1.00 29.32           C  
ATOM   1680  N   VAL E 235      -5.006  -1.549  24.835  1.00 25.42           N  
ATOM   1681  CA  VAL E 235      -5.271  -2.891  24.373  1.00 26.49           C  
ATOM   1682  C   VAL E 235      -6.757  -3.101  24.193  1.00 20.55           C  
ATOM   1683  O   VAL E 235      -7.195  -3.835  23.343  1.00 28.70           O  
ATOM   1684  CB  VAL E 235      -4.560  -3.928  25.291  1.00 33.88           C  
ATOM   1685  CG1 VAL E 235      -5.408  -4.310  26.482  1.00 78.20           C  
ATOM   1686  CG2 VAL E 235      -4.181  -5.192  24.551  1.00 41.47           C  
ATOM   1687  N   ASN E 236      -7.555  -2.449  24.988  1.00 20.43           N  
ATOM   1688  CA  ASN E 236      -9.010  -2.631  24.827  1.00 30.93           C  
ATOM   1689  C   ASN E 236      -9.518  -2.002  23.537  1.00 34.93           C  
ATOM   1690  O   ASN E 236     -10.477  -2.418  22.887  1.00 22.73           O  
ATOM   1691  CB  ASN E 236      -9.828  -2.030  25.993  1.00 16.61           C  
ATOM   1692  CG  ASN E 236      -9.753  -2.922  27.205  1.00 36.83           C  
ATOM   1693  OD1 ASN E 236     -10.036  -2.462  28.322  1.00 53.39           O  
ATOM   1694  ND2 ASN E 236      -9.419  -4.195  26.994  1.00 51.29           N  
ATOM   1695  N   TRP E 237      -8.888  -0.910  23.232  1.00 26.18           N  
ATOM   1696  CA  TRP E 237      -9.241  -0.210  22.049  1.00 24.85           C  
ATOM   1697  C   TRP E 237      -8.813  -1.048  20.880  1.00 22.95           C  
ATOM   1698  O   TRP E 237      -9.525  -1.131  19.896  1.00 33.41           O  
ATOM   1699  CB  TRP E 237      -8.596   1.190  21.990  1.00 25.49           C  
ATOM   1700  CG  TRP E 237      -8.817   1.874  20.656  1.00 23.89           C  
ATOM   1701  CD1 TRP E 237      -9.940   2.544  20.229  1.00 25.10           C  
ATOM   1702  CD2 TRP E 237      -7.927   1.818  19.511  1.00 25.61           C  
ATOM   1703  NE1 TRP E 237      -9.774   2.960  18.898  1.00 27.23           N  
ATOM   1704  CE2 TRP E 237      -8.549   2.516  18.440  1.00 14.29           C  
ATOM   1705  CE3 TRP E 237      -6.652   1.283  19.351  1.00 23.19           C  
ATOM   1706  CZ2 TRP E 237      -7.940   2.707  17.241  1.00 22.87           C  
ATOM   1707  CZ3 TRP E 237      -6.035   1.518  18.158  1.00 34.88           C  
ATOM   1708  CH2 TRP E 237      -6.674   2.205  17.133  1.00 18.03           C  
ATOM   1709  N   VAL E 238      -7.675  -1.722  21.002  1.00 17.21           N  
ATOM   1710  CA  VAL E 238      -7.257  -2.569  19.895  1.00 17.58           C  
ATOM   1711  C   VAL E 238      -8.287  -3.682  19.659  1.00 32.87           C  
ATOM   1712  O   VAL E 238      -8.848  -3.888  18.569  1.00 25.23           O  
ATOM   1713  CB  VAL E 238      -5.965  -3.184  20.304  1.00 29.18           C  
ATOM   1714  CG1 VAL E 238      -5.550  -4.185  19.227  1.00 17.66           C  
ATOM   1715  CG2 VAL E 238      -4.996  -1.985  20.376  1.00 28.38           C  
ATOM   1716  N   GLN E 239      -8.633  -4.325  20.755  1.00 16.47           N  
ATOM   1717  CA  GLN E 239      -9.643  -5.401  20.765  1.00 27.03           C  
ATOM   1718  C   GLN E 239     -10.990  -5.011  20.181  1.00 30.58           C  
ATOM   1719  O   GLN E 239     -11.626  -5.761  19.453  1.00 22.55           O  
ATOM   1720  CB  GLN E 239      -9.807  -6.036  22.147  1.00 48.11           C  
ATOM   1721  CG  GLN E 239      -8.615  -6.935  22.515  1.00 80.00           C  
ATOM   1722  CD  GLN E 239      -8.336  -6.973  24.005  1.00 49.23           C  
ATOM   1723  OE1 GLN E 239      -8.068  -8.042  24.569  0.00 15.00           O  
ATOM   1724  NE2 GLN E 239      -8.345  -5.798  24.627  0.00 15.02           N  
ATOM   1725  N   GLN E 240     -11.422  -3.811  20.482  1.00 24.20           N  
ATOM   1726  CA  GLN E 240     -12.697  -3.422  19.938  1.00 16.82           C  
ATOM   1727  C   GLN E 240     -12.571  -3.143  18.460  1.00 47.94           C  
ATOM   1728  O   GLN E 240     -13.521  -3.367  17.714  1.00 23.17           O  
ATOM   1729  CB  GLN E 240     -13.140  -2.133  20.649  1.00 34.46           C  
ATOM   1730  CG  GLN E 240     -13.553  -2.377  22.101  1.00 20.36           C  
ATOM   1731  CD  GLN E 240     -13.624  -1.095  22.875  1.00 56.20           C  
ATOM   1732  OE1 GLN E 240     -13.799  -1.145  24.086  1.00 52.10           O  
ATOM   1733  NE2 GLN E 240     -13.400   0.017  22.188  1.00 32.56           N  
ATOM   1734  N   THR E 241     -11.400  -2.615  18.056  1.00 15.86           N  
ATOM   1735  CA  THR E 241     -11.157  -2.304  16.621  1.00 20.57           C  
ATOM   1736  C   THR E 241     -11.077  -3.553  15.759  1.00 27.91           C  
ATOM   1737  O   THR E 241     -11.669  -3.669  14.692  1.00 25.93           O  
ATOM   1738  CB  THR E 241      -9.936  -1.404  16.456  1.00 26.82           C  
ATOM   1739  OG1 THR E 241     -10.092  -0.240  17.280  1.00 29.15           O  
ATOM   1740  CG2 THR E 241      -9.779  -1.050  14.999  1.00 13.48           C  
ATOM   1741  N   LEU E 242     -10.396  -4.556  16.273  1.00 21.36           N  
ATOM   1742  CA  LEU E 242     -10.292  -5.774  15.513  1.00 17.73           C  
ATOM   1743  C   LEU E 242     -11.628  -6.554  15.428  1.00 30.77           C  
ATOM   1744  O   LEU E 242     -12.000  -7.171  14.444  1.00 38.79           O  
ATOM   1745  CB  LEU E 242      -9.072  -6.635  15.896  1.00 30.44           C  
ATOM   1746  CG  LEU E 242      -7.703  -5.977  15.655  1.00 39.42           C  
ATOM   1747  CD1 LEU E 242      -7.716  -4.432  15.570  1.00 56.12           C  
ATOM   1748  CD2 LEU E 242      -6.794  -6.511  16.763  1.00 69.57           C  
ATOM   1749  N   ALA E 243     -12.338  -6.579  16.519  1.00 18.60           N  
ATOM   1750  CA  ALA E 243     -13.607  -7.253  16.615  1.00 16.00           C  
ATOM   1751  C   ALA E 243     -14.544  -6.775  15.574  1.00 44.43           C  
ATOM   1752  O   ALA E 243     -15.078  -7.623  14.921  1.00 30.52           O  
ATOM   1753  CB  ALA E 243     -14.287  -6.992  17.967  1.00 22.86           C  
ATOM   1754  N   ALA E 244     -14.709  -5.463  15.465  1.00 27.53           N  
ATOM   1755  CA  ALA E 244     -15.650  -4.837  14.528  1.00 41.58           C  
ATOM   1756  C   ALA E 244     -15.184  -4.810  13.099  1.00 28.82           C  
ATOM   1757  O   ALA E 244     -15.922  -4.417  12.240  1.00 44.21           O  
ATOM   1758  CB  ALA E 244     -15.880  -3.374  14.898  1.00 52.80           C  
ATOM   1759  N   ASN E 245     -13.939  -5.121  12.810  1.00 49.56           N  
ATOM   1760  CA  ASN E 245     -13.522  -5.057  11.410  1.00 40.35           C  
ATOM   1761  C   ASN E 245     -12.777  -6.311  10.958  1.00 32.99           C  
ATOM   1762  O   ASN E 245     -11.991  -6.126  10.009  1.00 47.60           O  
ATOM   1763  CB  ASN E 245     -12.596  -3.859  11.102  1.00 27.35           C  
ATOM   1764  CG  ASN E 245     -13.070  -2.566  11.706  1.00 35.28           C  
ATOM   1765  OD1 ASN E 245     -13.471  -1.620  10.984  1.00 47.79           O  
ATOM   1766  ND2 ASN E 245     -13.238  -2.623  13.033  1.00 47.81           N  
ATOM   1767  OXT ASN E 245     -12.927  -7.435  11.533  1.00 38.49           O  
TER    1768      ASN E 245                                                      
ATOM   1769  N   LYS I   8      20.654  17.464   5.676  1.00 78.35           N  
ATOM   1770  CA  LYS I   8      20.706  18.875   5.317  1.00 61.79           C  
ATOM   1771  C   LYS I   8      20.687  19.770   6.547  1.00 26.67           C  
ATOM   1772  O   LYS I   8      19.910  19.550   7.478  1.00 43.90           O  
ATOM   1773  CB  LYS I   8      19.652  19.305   4.313  0.00 34.61           C  
ATOM   1774  CG  LYS I   8      19.695  18.530   3.008  0.00 19.86           C  
ATOM   1775  CD  LYS I   8      18.621  18.975   2.029  0.00 15.66           C  
ATOM   1776  CE  LYS I   8      18.628  18.173   0.739  0.00 15.05           C  
ATOM   1777  NZ  LYS I   8      17.583  18.590  -0.207  0.00 15.00           N  
ATOM   1778  N   SER I   9      21.539  20.798   6.524  1.00 33.39           N  
ATOM   1779  CA  SER I   9      21.676  21.686   7.641  1.00 73.60           C  
ATOM   1780  C   SER I   9      21.483  23.133   7.255  1.00 58.53           C  
ATOM   1781  O   SER I   9      21.606  23.542   6.126  1.00 45.55           O  
ATOM   1782  CB  SER I   9      23.023  21.433   8.311  1.00 27.02           C  
ATOM   1783  OG  SER I   9      22.723  20.909   9.577  1.00 76.18           O  
ATOM   1784  N   PHE I  10      21.197  23.958   8.206  1.00 19.02           N  
ATOM   1785  CA  PHE I  10      21.012  25.348   7.919  1.00 20.48           C  
ATOM   1786  C   PHE I  10      21.757  26.255   8.921  1.00 37.59           C  
ATOM   1787  O   PHE I  10      21.176  26.954   9.739  1.00 32.44           O  
ATOM   1788  CB  PHE I  10      19.497  25.699   7.917  1.00 37.54           C  
ATOM   1789  CG  PHE I  10      18.688  24.729   7.098  1.00 24.78           C  
ATOM   1790  CD1 PHE I  10      18.421  23.443   7.554  1.00 15.52           C  
ATOM   1791  CD2 PHE I  10      18.188  25.107   5.852  1.00 29.02           C  
ATOM   1792  CE1 PHE I  10      17.747  22.520   6.759  1.00 49.36           C  
ATOM   1793  CE2 PHE I  10      17.459  24.215   5.061  1.00 28.24           C  
ATOM   1794  CZ  PHE I  10      17.239  22.926   5.526  1.00 16.90           C  
ATOM   1795  N   PRO I  11      23.067  26.306   8.880  1.00 36.89           N  
ATOM   1796  CA  PRO I  11      23.811  27.150   9.817  1.00 21.45           C  
ATOM   1797  C   PRO I  11      23.504  28.627   9.673  1.00 25.14           C  
ATOM   1798  O   PRO I  11      23.735  29.371  10.594  1.00 34.18           O  
ATOM   1799  CB  PRO I  11      25.262  26.964   9.397  1.00 28.00           C  
ATOM   1800  CG  PRO I  11      25.320  25.678   8.625  1.00 32.94           C  
ATOM   1801  CD  PRO I  11      23.915  25.394   8.121  1.00 30.31           C  
ATOM   1802  N   GLU I  12      23.058  29.058   8.476  1.00 28.19           N  
ATOM   1803  CA  GLU I  12      22.800  30.472   8.181  1.00 20.22           C  
ATOM   1804  C   GLU I  12      21.848  31.127   9.108  1.00 42.23           C  
ATOM   1805  O   GLU I  12      21.878  32.347   9.267  1.00 45.51           O  
ATOM   1806  CB  GLU I  12      22.244  30.798   6.773  1.00 29.81           C  
ATOM   1807  CG  GLU I  12      22.703  29.809   5.711  1.00 80.00           C  
ATOM   1808  CD  GLU I  12      21.913  28.552   5.782  1.00 31.26           C  
ATOM   1809  OE1 GLU I  12      20.694  28.735   5.321  1.00 53.32           O  
ATOM   1810  OE2 GLU I  12      22.413  27.465   6.113  1.00 66.85           O  
ATOM   1811  N   VAL I  13      21.003  30.288   9.667  1.00 22.53           N  
ATOM   1812  CA  VAL I  13      19.911  30.725  10.509  1.00 14.82           C  
ATOM   1813  C   VAL I  13      20.333  31.064  11.894  1.00 23.25           C  
ATOM   1814  O   VAL I  13      19.655  31.864  12.566  1.00 23.51           O  
ATOM   1815  CB  VAL I  13      18.971  29.546  10.404  1.00 27.63           C  
ATOM   1816  CG1 VAL I  13      17.984  29.428  11.517  1.00 20.59           C  
ATOM   1817  CG2 VAL I  13      18.250  29.798   9.066  1.00 35.53           C  
ATOM   1818  N   VAL I  14      21.448  30.452  12.275  1.00 17.04           N  
ATOM   1819  CA  VAL I  14      22.023  30.671  13.593  1.00 20.05           C  
ATOM   1820  C   VAL I  14      22.214  32.126  13.904  1.00 18.45           C  
ATOM   1821  O   VAL I  14      22.623  32.860  13.081  1.00 21.82           O  
ATOM   1822  CB  VAL I  14      23.248  29.872  13.978  1.00 24.28           C  
ATOM   1823  CG1 VAL I  14      23.493  30.291  15.429  1.00 18.94           C  
ATOM   1824  CG2 VAL I  14      22.922  28.373  13.870  1.00 30.01           C  
ATOM   1825  N   GLY I  15      21.787  32.584  15.066  1.00 16.35           N  
ATOM   1826  CA  GLY I  15      21.924  33.995  15.380  1.00 21.04           C  
ATOM   1827  C   GLY I  15      20.735  34.808  14.948  1.00 80.00           C  
ATOM   1828  O   GLY I  15      20.657  35.975  15.253  1.00 29.00           O  
ATOM   1829  N   LYS I  16      19.771  34.278  14.220  1.00 21.75           N  
ATOM   1830  CA  LYS I  16      18.668  35.182  13.910  1.00 23.32           C  
ATOM   1831  C   LYS I  16      17.582  34.966  14.962  1.00 24.51           C  
ATOM   1832  O   LYS I  16      17.497  33.887  15.575  1.00 20.16           O  
ATOM   1833  CB  LYS I  16      17.977  34.782  12.622  1.00 39.33           C  
ATOM   1834  CG  LYS I  16      18.851  34.828  11.394  1.00 44.35           C  
ATOM   1835  CD  LYS I  16      18.190  34.318  10.124  1.00 49.61           C  
ATOM   1836  CE  LYS I  16      18.990  34.679   8.871  1.00 40.60           C  
ATOM   1837  NZ  LYS I  16      19.260  36.119   8.750  1.00 58.36           N  
ATOM   1838  N   THR I  17      16.704  35.942  15.154  1.00 15.09           N  
ATOM   1839  CA  THR I  17      15.604  35.668  16.119  1.00 24.56           C  
ATOM   1840  C   THR I  17      14.589  34.700  15.534  1.00 41.62           C  
ATOM   1841  O   THR I  17      14.565  34.480  14.313  1.00 19.25           O  
ATOM   1842  CB  THR I  17      14.783  36.928  16.357  1.00 36.07           C  
ATOM   1843  OG1 THR I  17      14.064  37.249  15.176  1.00 30.52           O  
ATOM   1844  CG2 THR I  17      15.667  38.076  16.827  1.00 22.79           C  
ATOM   1845  N   VAL I  18      13.681  34.190  16.344  1.00 19.56           N  
ATOM   1846  CA  VAL I  18      12.694  33.265  15.776  1.00 16.24           C  
ATOM   1847  C   VAL I  18      11.875  33.914  14.678  1.00 20.22           C  
ATOM   1848  O   VAL I  18      11.610  33.382  13.625  1.00 19.05           O  
ATOM   1849  CB  VAL I  18      11.798  32.703  16.860  1.00 38.63           C  
ATOM   1850  CG1 VAL I  18      10.835  31.772  16.182  1.00 16.80           C  
ATOM   1851  CG2 VAL I  18      12.627  31.990  17.951  1.00 23.67           C  
ATOM   1852  N   ASP I  19      11.460  35.138  14.865  1.00 17.77           N  
ATOM   1853  CA  ASP I  19      10.676  35.719  13.789  1.00 18.09           C  
ATOM   1854  C   ASP I  19      11.473  35.912  12.469  1.00 31.81           C  
ATOM   1855  O   ASP I  19      11.001  35.731  11.338  1.00 17.24           O  
ATOM   1856  CB  ASP I  19      10.163  37.053  14.333  1.00 27.63           C  
ATOM   1857  CG  ASP I  19       9.178  36.850  15.471  1.00 31.00           C  
ATOM   1858  OD1 ASP I  19       8.232  35.998  15.195  1.00 64.86           O  
ATOM   1859  OD2 ASP I  19       9.272  37.417  16.542  1.00 68.41           O  
ATOM   1860  N   GLN I  20      12.743  36.307  12.583  1.00 24.76           N  
ATOM   1861  CA  GLN I  20      13.586  36.460  11.400  1.00 18.62           C  
ATOM   1862  C   GLN I  20      13.719  35.147  10.611  1.00 15.68           C  
ATOM   1863  O   GLN I  20      13.657  35.089   9.408  1.00 24.10           O  
ATOM   1864  CB  GLN I  20      15.030  36.770  11.863  1.00 36.33           C  
ATOM   1865  CG  GLN I  20      15.323  38.241  11.690  1.00 36.15           C  
ATOM   1866  CD  GLN I  20      16.690  38.651  12.116  1.00 44.48           C  
ATOM   1867  OE1 GLN I  20      17.023  38.451  13.267  1.00 38.65           O  
ATOM   1868  NE2 GLN I  20      17.425  39.321  11.250  1.00 47.91           N  
ATOM   1869  N   ALA I  21      13.925  34.069  11.338  1.00 27.35           N  
ATOM   1870  CA  ALA I  21      14.141  32.748  10.803  1.00 19.94           C  
ATOM   1871  C   ALA I  21      12.905  32.203  10.121  1.00 25.76           C  
ATOM   1872  O   ALA I  21      12.963  31.571   9.068  1.00 29.50           O  
ATOM   1873  CB  ALA I  21      14.607  31.947  11.991  1.00 13.79           C  
ATOM   1874  N   ARG I  22      11.763  32.548  10.676  1.00 22.53           N  
ATOM   1875  CA  ARG I  22      10.530  32.090  10.101  1.00 12.57           C  
ATOM   1876  C   ARG I  22      10.454  32.680   8.716  1.00 29.22           C  
ATOM   1877  O   ARG I  22      10.171  32.042   7.710  1.00 31.82           O  
ATOM   1878  CB  ARG I  22       9.337  32.661  10.886  1.00 24.64           C  
ATOM   1879  CG  ARG I  22       7.992  32.472  10.138  1.00 34.41           C  
ATOM   1880  CD  ARG I  22       7.236  31.195  10.544  1.00 51.37           C  
ATOM   1881  NE  ARG I  22       6.927  31.129  11.979  1.00 73.30           N  
ATOM   1882  CZ  ARG I  22       6.373  30.065  12.594  1.00 80.00           C  
ATOM   1883  NH1 ARG I  22       6.042  28.956  11.914  1.00 80.00           N  
ATOM   1884  NH2 ARG I  22       6.166  30.102  13.923  1.00 80.00           N  
ATOM   1885  N   GLU I  23      10.718  33.967   8.676  1.00 27.66           N  
ATOM   1886  CA  GLU I  23      10.628  34.630   7.396  1.00 15.47           C  
ATOM   1887  C   GLU I  23      11.647  34.108   6.439  1.00 17.97           C  
ATOM   1888  O   GLU I  23      11.403  33.922   5.270  1.00 28.28           O  
ATOM   1889  CB  GLU I  23      10.851  36.139   7.539  1.00 32.61           C  
ATOM   1890  CG  GLU I  23       9.665  37.013   7.099  1.00 41.25           C  
ATOM   1891  CD  GLU I  23      10.039  38.495   7.132  1.00 78.49           C  
ATOM   1892  OE1 GLU I  23      11.193  38.723   6.598  1.00 70.66           O  
ATOM   1893  OE2 GLU I  23       9.426  39.426   7.602  1.00 44.51           O  
ATOM   1894  N   TYR I  24      12.792  33.839   6.966  1.00 27.24           N  
ATOM   1895  CA  TYR I  24      13.904  33.304   6.203  1.00 20.44           C  
ATOM   1896  C   TYR I  24      13.547  32.028   5.505  1.00 18.72           C  
ATOM   1897  O   TYR I  24      13.884  31.785   4.365  1.00 23.51           O  
ATOM   1898  CB  TYR I  24      15.032  32.964   7.207  1.00 22.72           C  
ATOM   1899  CG  TYR I  24      16.174  32.377   6.432  1.00 21.70           C  
ATOM   1900  CD1 TYR I  24      16.927  33.173   5.566  1.00 37.86           C  
ATOM   1901  CD2 TYR I  24      16.467  31.021   6.515  1.00 18.90           C  
ATOM   1902  CE1 TYR I  24      17.941  32.627   4.776  1.00 35.49           C  
ATOM   1903  CE2 TYR I  24      17.493  30.460   5.756  1.00 29.56           C  
ATOM   1904  CZ  TYR I  24      18.226  31.268   4.890  1.00 53.40           C  
ATOM   1905  OH  TYR I  24      19.232  30.743   4.155  1.00 60.31           O  
ATOM   1906  N   PHE I  25      12.931  31.124   6.237  1.00 30.05           N  
ATOM   1907  CA  PHE I  25      12.591  29.837   5.630  1.00 38.05           C  
ATOM   1908  C   PHE I  25      11.426  29.928   4.647  1.00 78.36           C  
ATOM   1909  O   PHE I  25      11.358  29.188   3.628  1.00 29.66           O  
ATOM   1910  CB  PHE I  25      12.250  28.831   6.726  1.00 37.06           C  
ATOM   1911  CG  PHE I  25      13.424  28.083   7.307  1.00 41.39           C  
ATOM   1912  CD1 PHE I  25      14.042  27.088   6.554  1.00 23.16           C  
ATOM   1913  CD2 PHE I  25      13.901  28.358   8.592  1.00 26.00           C  
ATOM   1914  CE1 PHE I  25      15.104  26.350   7.078  1.00 36.56           C  
ATOM   1915  CE2 PHE I  25      14.940  27.606   9.143  1.00 25.44           C  
ATOM   1916  CZ  PHE I  25      15.546  26.604   8.378  1.00 32.05           C  
ATOM   1917  N   THR I  26      10.483  30.839   4.973  1.00 26.33           N  
ATOM   1918  CA  THR I  26       9.324  31.007   4.101  1.00 17.24           C  
ATOM   1919  C   THR I  26       9.707  31.409   2.740  1.00 37.02           C  
ATOM   1920  O   THR I  26       9.199  30.940   1.759  1.00 38.21           O  
ATOM   1921  CB  THR I  26       8.274  31.916   4.643  1.00 22.61           C  
ATOM   1922  OG1 THR I  26       7.857  31.333   5.866  1.00 23.80           O  
ATOM   1923  CG2 THR I  26       7.171  32.053   3.553  1.00 25.30           C  
ATOM   1924  N   LEU I  27      10.631  32.323   2.714  1.00 24.22           N  
ATOM   1925  CA  LEU I  27      11.186  32.783   1.464  1.00 23.37           C  
ATOM   1926  C   LEU I  27      12.069  31.805   0.624  1.00 57.35           C  
ATOM   1927  O   LEU I  27      11.919  31.742  -0.594  1.00 46.05           O  
ATOM   1928  CB  LEU I  27      12.098  33.921   1.823  1.00 20.46           C  
ATOM   1929  CG  LEU I  27      11.592  35.251   1.390  1.00 70.57           C  
ATOM   1930  CD1 LEU I  27      12.633  36.247   1.867  1.00 80.00           C  
ATOM   1931  CD2 LEU I  27      11.440  35.282  -0.140  1.00 52.38           C  
ATOM   1932  N   HIS I  28      13.077  31.107   1.206  1.00 34.16           N  
ATOM   1933  CA  HIS I  28      13.947  30.153   0.443  1.00 42.37           C  
ATOM   1934  C   HIS I  28      13.762  28.660   0.583  1.00 45.57           C  
ATOM   1935  O   HIS I  28      14.294  27.907  -0.208  1.00 56.87           O  
ATOM   1936  CB  HIS I  28      15.353  30.574  -0.008  0.00 24.39           C  
ATOM   1937  CG  HIS I  28      15.977  29.646  -1.016  0.00 16.17           C  
ATOM   1938  ND1 HIS I  28      15.303  29.204  -2.152  0.00 15.09           N  
ATOM   1939  CD2 HIS I  28      17.198  29.050  -1.006  0.00 15.14           C  
ATOM   1940  CE1 HIS I  28      16.135  28.399  -2.809  0.00 15.00           C  
ATOM   1941  NE2 HIS I  28      17.282  28.285  -2.147  0.00 15.00           N  
ATOM   1942  N   TYR I  29      12.982  28.262   1.591  1.00 27.02           N  
ATOM   1943  CA  TYR I  29      12.655  26.877   1.856  1.00 27.67           C  
ATOM   1944  C   TYR I  29      11.161  26.722   2.084  1.00 33.85           C  
ATOM   1945  O   TYR I  29      10.779  26.180   3.127  1.00 46.37           O  
ATOM   1946  CB  TYR I  29      13.354  26.448   3.127  1.00 44.67           C  
ATOM   1947  CG  TYR I  29      14.815  26.542   2.891  1.00 29.26           C  
ATOM   1948  CD1 TYR I  29      15.324  25.892   1.773  1.00 38.49           C  
ATOM   1949  CD2 TYR I  29      15.693  27.203   3.759  1.00 76.79           C  
ATOM   1950  CE1 TYR I  29      16.690  25.920   1.484  1.00 25.20           C  
ATOM   1951  CE2 TYR I  29      17.063  27.247   3.496  1.00 47.90           C  
ATOM   1952  CZ  TYR I  29      17.548  26.570   2.374  1.00 51.18           C  
ATOM   1953  OH  TYR I  29      18.885  26.588   2.082  1.00 50.15           O  
ATOM   1954  N   PRO I  30      10.331  27.242   1.124  1.00 30.81           N  
ATOM   1955  CA  PRO I  30       8.891  27.102   1.220  1.00 48.87           C  
ATOM   1956  C   PRO I  30       8.520  25.612   1.231  1.00 44.95           C  
ATOM   1957  O   PRO I  30       7.490  25.197   1.780  1.00 45.25           O  
ATOM   1958  CB  PRO I  30       8.289  27.798  -0.038  1.00 24.65           C  
ATOM   1959  CG  PRO I  30       9.428  28.193  -0.923  1.00 26.07           C  
ATOM   1960  CD  PRO I  30      10.715  27.953  -0.161  1.00 28.69           C  
ATOM   1961  N   GLN I  31       9.412  24.811   0.643  1.00 28.21           N  
ATOM   1962  CA  GLN I  31       9.140  23.365   0.511  1.00 39.71           C  
ATOM   1963  C   GLN I  31       9.155  22.603   1.782  1.00 28.27           C  
ATOM   1964  O   GLN I  31       8.558  21.551   1.831  1.00 35.21           O  
ATOM   1965  CB  GLN I  31      10.077  22.644  -0.474  1.00 38.82           C  
ATOM   1966  CG  GLN I  31      11.522  22.567   0.047  1.00 43.98           C  
ATOM   1967  CD  GLN I  31      12.412  23.626  -0.552  1.00 80.00           C  
ATOM   1968  OE1 GLN I  31      13.452  23.324  -1.152  1.00 61.77           O  
ATOM   1969  NE2 GLN I  31      12.012  24.885  -0.366  1.00 51.24           N  
ATOM   1970  N   TYR I  32       9.929  23.089   2.755  1.00 41.72           N  
ATOM   1971  CA  TYR I  32      10.049  22.447   4.061  1.00 29.87           C  
ATOM   1972  C   TYR I  32       8.949  22.815   5.069  1.00 44.64           C  
ATOM   1973  O   TYR I  32       8.409  23.911   5.145  1.00 26.66           O  
ATOM   1974  CB  TYR I  32      11.418  22.760   4.699  1.00 23.81           C  
ATOM   1975  CG  TYR I  32      12.566  22.173   3.928  1.00 38.08           C  
ATOM   1976  CD1 TYR I  32      12.842  20.810   4.036  1.00 58.46           C  
ATOM   1977  CD2 TYR I  32      13.356  22.952   3.082  1.00 56.00           C  
ATOM   1978  CE1 TYR I  32      13.909  20.235   3.350  1.00 34.99           C  
ATOM   1979  CE2 TYR I  32      14.410  22.390   2.349  1.00 31.37           C  
ATOM   1980  CZ  TYR I  32      14.700  21.034   2.527  1.00 42.40           C  
ATOM   1981  OH  TYR I  32      15.731  20.408   1.874  1.00 33.38           O  
ATOM   1982  N   ASP I  33       8.602  21.867   5.899  1.00 25.07           N  
ATOM   1983  CA  ASP I  33       7.651  22.089   6.947  1.00 18.19           C  
ATOM   1984  C   ASP I  33       8.571  22.393   8.158  1.00 20.36           C  
ATOM   1985  O   ASP I  33       9.346  21.536   8.646  1.00 26.19           O  
ATOM   1986  CB  ASP I  33       6.830  20.794   7.058  1.00 37.65           C  
ATOM   1987  CG  ASP I  33       5.505  20.969   7.753  1.00 46.42           C  
ATOM   1988  OD1 ASP I  33       5.162  22.218   7.956  1.00 77.54           O  
ATOM   1989  OD2 ASP I  33       4.848  20.010   8.178  1.00 62.80           O  
ATOM   1990  N   VAL I  34       8.505  23.640   8.604  1.00 19.94           N  
ATOM   1991  CA  VAL I  34       9.355  24.138   9.678  1.00 26.97           C  
ATOM   1992  C   VAL I  34       8.636  24.361  10.961  1.00 41.29           C  
ATOM   1993  O   VAL I  34       7.599  24.988  10.926  1.00 37.08           O  
ATOM   1994  CB  VAL I  34      10.045  25.458   9.272  1.00 30.25           C  
ATOM   1995  CG1 VAL I  34      11.023  25.972  10.353  1.00 17.83           C  
ATOM   1996  CG2 VAL I  34      10.845  25.183   8.020  1.00 28.00           C  
ATOM   1997  N   TYR I  35       9.235  23.895  12.080  1.00 28.61           N  
ATOM   1998  CA  TYR I  35       8.750  24.094  13.452  1.00 13.85           C  
ATOM   1999  C   TYR I  35       9.845  24.682  14.360  1.00 35.22           C  
ATOM   2000  O   TYR I  35      11.033  24.285  14.374  1.00 24.32           O  
ATOM   2001  CB  TYR I  35       8.320  22.781  14.029  1.00 34.28           C  
ATOM   2002  CG  TYR I  35       7.349  22.109  13.125  1.00 33.46           C  
ATOM   2003  CD1 TYR I  35       7.750  21.529  11.920  1.00 31.10           C  
ATOM   2004  CD2 TYR I  35       6.016  22.036  13.523  1.00 47.51           C  
ATOM   2005  CE1 TYR I  35       6.812  20.838  11.154  1.00 24.44           C  
ATOM   2006  CE2 TYR I  35       5.058  21.398  12.733  1.00 38.63           C  
ATOM   2007  CZ  TYR I  35       5.470  20.787  11.552  1.00 22.16           C  
ATOM   2008  OH  TYR I  35       4.517  20.193  10.757  1.00 53.97           O  
ATOM   2009  N   PHE I  36       9.435  25.647  15.147  1.00 20.86           N  
ATOM   2010  CA  PHE I  36      10.298  26.378  16.080  1.00 23.29           C  
ATOM   2011  C   PHE I  36       9.975  25.930  17.474  1.00 26.87           C  
ATOM   2012  O   PHE I  36       8.858  26.091  17.952  1.00 33.07           O  
ATOM   2013  CB  PHE I  36      10.118  27.910  15.952  1.00 19.75           C  
ATOM   2014  CG  PHE I  36      10.676  28.408  14.633  1.00 21.54           C  
ATOM   2015  CD1 PHE I  36       9.894  28.381  13.481  1.00 38.13           C  
ATOM   2016  CD2 PHE I  36      11.995  28.844  14.525  1.00 20.86           C  
ATOM   2017  CE1 PHE I  36      10.385  28.844  12.264  1.00 26.53           C  
ATOM   2018  CE2 PHE I  36      12.512  29.295  13.316  1.00 29.56           C  
ATOM   2019  CZ  PHE I  36      11.705  29.269  12.190  1.00 22.57           C  
ATOM   2020  N   LEU I  37      10.940  25.368  18.148  1.00 14.68           N  
ATOM   2021  CA  LEU I  37      10.720  24.887  19.487  1.00 10.57           C  
ATOM   2022  C   LEU I  37      11.910  25.307  20.358  1.00 12.86           C  
ATOM   2023  O   LEU I  37      13.068  25.282  19.938  1.00 24.10           O  
ATOM   2024  CB  LEU I  37      10.876  23.384  19.343  1.00 16.48           C  
ATOM   2025  CG  LEU I  37       9.670  22.678  18.811  1.00 29.85           C  
ATOM   2026  CD1 LEU I  37      10.184  21.872  17.644  1.00 25.03           C  
ATOM   2027  CD2 LEU I  37       9.096  21.736  19.875  1.00 63.45           C  
ATOM   2028  N   PRO I  38      11.580  25.534  21.605  1.00 16.87           N  
ATOM   2029  CA  PRO I  38      12.488  25.881  22.668  1.00 28.53           C  
ATOM   2030  C   PRO I  38      13.473  24.750  22.870  1.00 28.00           C  
ATOM   2031  O   PRO I  38      13.087  23.589  22.771  1.00 20.14           O  
ATOM   2032  CB  PRO I  38      11.616  26.015  23.897  1.00 32.15           C  
ATOM   2033  CG  PRO I  38      10.162  25.853  23.451  1.00 17.26           C  
ATOM   2034  CD  PRO I  38      10.162  25.421  22.023  1.00 27.68           C  
ATOM   2035  N   GLU I  39      14.755  25.070  23.118  1.00 15.60           N  
ATOM   2036  CA  GLU I  39      15.707  23.980  23.260  1.00 20.33           C  
ATOM   2037  C   GLU I  39      15.390  23.183  24.527  1.00 13.73           C  
ATOM   2038  O   GLU I  39      14.918  23.739  25.455  1.00 26.88           O  
ATOM   2039  CB  GLU I  39      17.138  24.543  23.218  1.00 17.81           C  
ATOM   2040  CG  GLU I  39      17.385  25.399  24.440  1.00 10.72           C  
ATOM   2041  CD  GLU I  39      18.696  26.198  24.590  1.00 33.44           C  
ATOM   2042  OE1 GLU I  39      19.639  26.049  23.716  1.00 33.45           O  
ATOM   2043  OE2 GLU I  39      18.864  26.974  25.490  1.00 30.29           O  
ATOM   2044  N   GLY I  40      15.548  21.861  24.486  1.00 36.43           N  
ATOM   2045  CA  GLY I  40      15.229  20.989  25.611  1.00 46.65           C  
ATOM   2046  C   GLY I  40      13.828  20.389  25.526  1.00 34.36           C  
ATOM   2047  O   GLY I  40      13.373  19.681  26.388  1.00 37.85           O  
ATOM   2048  N   SER I  41      13.134  20.692  24.450  1.00 19.79           N  
ATOM   2049  CA  SER I  41      11.782  20.214  24.220  1.00 25.55           C  
ATOM   2050  C   SER I  41      11.765  18.749  23.716  1.00 15.95           C  
ATOM   2051  O   SER I  41      12.637  18.293  22.938  1.00 21.22           O  
ATOM   2052  CB  SER I  41      11.015  21.099  23.206  1.00 19.64           C  
ATOM   2053  OG  SER I  41      10.757  22.413  23.665  1.00 35.25           O  
ATOM   2054  N   PRO I  42      10.722  18.067  24.097  1.00 22.68           N  
ATOM   2055  CA  PRO I  42      10.559  16.708  23.625  1.00 25.76           C  
ATOM   2056  C   PRO I  42       9.982  16.808  22.260  1.00 29.39           C  
ATOM   2057  O   PRO I  42       9.307  17.829  21.961  1.00 21.97           O  
ATOM   2058  CB  PRO I  42       9.438  16.117  24.491  1.00 19.75           C  
ATOM   2059  CG  PRO I  42       8.821  17.227  25.326  1.00 43.66           C  
ATOM   2060  CD  PRO I  42       9.619  18.484  25.033  1.00 31.90           C  
ATOM   2061  N   VAL I  43      10.206  15.755  21.478  1.00 19.31           N  
ATOM   2062  CA  VAL I  43       9.617  15.710  20.123  1.00 19.64           C  
ATOM   2063  C   VAL I  43       9.262  14.258  19.855  1.00 22.53           C  
ATOM   2064  O   VAL I  43       9.736  13.390  20.581  1.00 13.75           O  
ATOM   2065  CB  VAL I  43      10.618  16.222  19.075  1.00 29.28           C  
ATOM   2066  CG1 VAL I  43      11.011  17.672  19.373  1.00 25.44           C  
ATOM   2067  CG2 VAL I  43      11.895  15.410  19.242  1.00 20.81           C  
ATOM   2068  N   THR I  44       8.469  13.998  18.821  1.00 14.43           N  
ATOM   2069  CA  THR I  44       8.054  12.653  18.469  1.00 19.97           C  
ATOM   2070  C   THR I  44       9.243  12.098  17.746  1.00 35.81           C  
ATOM   2071  O   THR I  44       9.971  12.901  17.120  1.00 23.44           O  
ATOM   2072  CB  THR I  44       6.880  12.696  17.470  1.00 16.48           C  
ATOM   2073  OG1 THR I  44       7.265  13.626  16.484  1.00 25.36           O  
ATOM   2074  CG2 THR I  44       5.612  13.210  18.161  1.00 23.49           C  
ATOM   2075  N   LEU I  45       9.411  10.761  17.782  1.00 18.05           N  
ATOM   2076  CA  LEU I  45      10.593  10.174  17.155  1.00 14.10           C  
ATOM   2077  C   LEU I  45      10.465   9.607  15.717  1.00 22.99           C  
ATOM   2078  O   LEU I  45      11.026   8.548  15.322  1.00 15.55           O  
ATOM   2079  CB  LEU I  45      11.154   9.173  18.163  1.00 25.37           C  
ATOM   2080  CG  LEU I  45      11.566   9.840  19.483  1.00 22.85           C  
ATOM   2081  CD1 LEU I  45      12.097   8.792  20.477  1.00 13.56           C  
ATOM   2082  CD2 LEU I  45      12.562  10.955  19.234  1.00 20.96           C  
ATOM   2083  N   ASP I  46       9.717  10.334  14.915  1.00 26.43           N  
ATOM   2084  CA  ASP I  46       9.473  10.032  13.498  1.00 34.29           C  
ATOM   2085  C   ASP I  46      10.535  10.718  12.625  1.00 27.38           C  
ATOM   2086  O   ASP I  46      11.300  11.555  13.089  1.00 19.65           O  
ATOM   2087  CB  ASP I  46       8.009  10.399  13.036  1.00 21.63           C  
ATOM   2088  CG  ASP I  46       7.454  11.830  13.259  1.00 26.23           C  
ATOM   2089  OD1 ASP I  46       7.997  12.592  14.179  1.00 20.41           O  
ATOM   2090  OD2 ASP I  46       6.618  12.289  12.532  1.00 23.00           O  
ATOM   2091  N   LEU I  47      10.639  10.319  11.370  1.00 20.34           N  
ATOM   2092  CA  LEU I  47      11.655  10.936  10.542  1.00 21.06           C  
ATOM   2093  C   LEU I  47      11.054  11.381   9.212  1.00 21.46           C  
ATOM   2094  O   LEU I  47      10.437  10.566   8.566  1.00 19.71           O  
ATOM   2095  CB  LEU I  47      12.800   9.939  10.371  1.00 23.60           C  
ATOM   2096  CG  LEU I  47      13.921  10.341   9.397  1.00 44.04           C  
ATOM   2097  CD1 LEU I  47      14.736  11.564   9.846  1.00 22.87           C  
ATOM   2098  CD2 LEU I  47      14.858   9.136   9.276  1.00 43.29           C  
ATOM   2099  N   ARG I  48      11.116  12.674   8.872  1.00 19.80           N  
ATOM   2100  CA  ARG I  48      10.524  13.201   7.637  1.00 10.70           C  
ATOM   2101  C   ARG I  48      11.601  14.024   6.921  1.00 31.46           C  
ATOM   2102  O   ARG I  48      12.230  14.887   7.506  1.00 44.24           O  
ATOM   2103  CB  ARG I  48       9.493  14.216   8.022  1.00 21.11           C  
ATOM   2104  CG  ARG I  48       8.520  13.820   9.128  1.00 19.29           C  
ATOM   2105  CD  ARG I  48       7.679  12.657   8.722  1.00 35.39           C  
ATOM   2106  NE  ARG I  48       6.761  12.167   9.729  1.00 71.30           N  
ATOM   2107  CZ  ARG I  48       5.719  11.435   9.378  1.00 80.00           C  
ATOM   2108  NH1 ARG I  48       5.456  11.140   8.083  1.00 62.22           N  
ATOM   2109  NH2 ARG I  48       4.952  10.971  10.357  1.00 49.58           N  
ATOM   2110  N   TYR I  49      11.842  13.796   5.669  1.00 26.62           N  
ATOM   2111  CA  TYR I  49      12.894  14.537   4.983  1.00 47.23           C  
ATOM   2112  C   TYR I  49      12.410  15.899   4.524  1.00 46.52           C  
ATOM   2113  O   TYR I  49      13.132  16.682   3.922  1.00 40.04           O  
ATOM   2114  CB  TYR I  49      13.564  13.738   3.845  1.00 44.48           C  
ATOM   2115  CG  TYR I  49      14.730  12.867   4.289  0.00 16.66           C  
ATOM   2116  CD1 TYR I  49      15.429  13.161   5.459  1.00 64.04           C  
ATOM   2117  CD2 TYR I  49      15.150  11.772   3.530  0.00 15.20           C  
ATOM   2118  CE1 TYR I  49      16.480  12.361   5.897  1.00 56.34           C  
ATOM   2119  CE2 TYR I  49      16.176  10.934   3.963  1.00 80.00           C  
ATOM   2120  CZ  TYR I  49      16.830  11.234   5.154  1.00 74.63           C  
ATOM   2121  OH  TYR I  49      17.821  10.389   5.582  1.00 80.00           O  
ATOM   2122  N   ASN I  50      11.155  16.180   4.826  1.00 21.43           N  
ATOM   2123  CA  ASN I  50      10.628  17.489   4.491  1.00 42.35           C  
ATOM   2124  C   ASN I  50      10.457  18.362   5.711  1.00 34.36           C  
ATOM   2125  O   ASN I  50       9.795  19.405   5.631  1.00 41.33           O  
ATOM   2126  CB  ASN I  50       9.205  17.394   3.935  1.00 35.51           C  
ATOM   2127  CG  ASN I  50       9.030  18.328   2.751  1.00 80.00           C  
ATOM   2128  OD1 ASN I  50       7.904  18.554   2.290  0.00 16.67           O  
ATOM   2129  ND2 ASN I  50      10.119  18.969   2.332  0.00 17.07           N  
ATOM   2130  N   ARG I  51      11.002  17.913   6.846  1.00 36.97           N  
ATOM   2131  CA  ARG I  51      10.770  18.612   8.092  1.00 40.93           C  
ATOM   2132  C   ARG I  51      12.005  19.252   8.598  1.00 27.58           C  
ATOM   2133  O   ARG I  51      13.053  18.711   8.356  1.00 21.26           O  
ATOM   2134  CB  ARG I  51      10.214  17.673   9.168  1.00 63.99           C  
ATOM   2135  CG  ARG I  51       9.718  18.354  10.446  1.00 37.20           C  
ATOM   2136  CD  ARG I  51       9.154  17.325  11.454  1.00 24.73           C  
ATOM   2137  NE  ARG I  51      10.023  16.153  11.692  1.00 29.49           N  
ATOM   2138  CZ  ARG I  51       9.521  15.167  12.413  1.00 26.35           C  
ATOM   2139  NH1 ARG I  51       8.289  15.209  12.858  1.00 30.62           N  
ATOM   2140  NH2 ARG I  51      10.211  14.107  12.708  1.00 31.30           N  
ATOM   2141  N   VAL I  52      11.807  20.376   9.302  1.00 18.96           N  
ATOM   2142  CA  VAL I  52      12.942  21.034   9.885  1.00 23.82           C  
ATOM   2143  C   VAL I  52      12.559  21.574  11.232  1.00 19.76           C  
ATOM   2144  O   VAL I  52      11.697  22.430  11.292  1.00 24.98           O  
ATOM   2145  CB  VAL I  52      13.468  22.124   8.974  1.00 25.58           C  
ATOM   2146  CG1 VAL I  52      14.611  22.823   9.713  1.00 19.11           C  
ATOM   2147  CG2 VAL I  52      14.065  21.441   7.770  1.00 31.27           C  
ATOM   2148  N   ARG I  53      13.175  21.063  12.301  1.00 14.51           N  
ATOM   2149  CA  ARG I  53      12.870  21.508  13.637  1.00 25.97           C  
ATOM   2150  C   ARG I  53      13.958  22.479  14.031  1.00 32.33           C  
ATOM   2151  O   ARG I  53      15.143  22.178  13.987  1.00 25.10           O  
ATOM   2152  CB  ARG I  53      12.674  20.351  14.678  1.00 21.29           C  
ATOM   2153  CG  ARG I  53      11.798  19.182  14.199  1.00 32.51           C  
ATOM   2154  CD  ARG I  53      12.013  17.847  14.914  1.00 33.01           C  
ATOM   2155  NE  ARG I  53      10.751  17.440  15.464  1.00 31.28           N  
ATOM   2156  CZ  ARG I  53      10.363  16.182  15.634  1.00 80.00           C  
ATOM   2157  NH1 ARG I  53      11.291  15.266  15.763  1.00 21.41           N  
ATOM   2158  NH2 ARG I  53       9.070  15.821  15.715  1.00 55.83           N  
ATOM   2159  N   VAL I  54      13.529  23.662  14.386  1.00 23.10           N  
ATOM   2160  CA  VAL I  54      14.388  24.752  14.797  1.00 13.18           C  
ATOM   2161  C   VAL I  54      14.309  24.935  16.296  1.00 18.36           C  
ATOM   2162  O   VAL I  54      13.283  25.255  16.795  1.00 23.94           O  
ATOM   2163  CB  VAL I  54      14.043  26.062  14.052  1.00 22.68           C  
ATOM   2164  CG1 VAL I  54      15.057  27.140  14.361  1.00 18.99           C  
ATOM   2165  CG2 VAL I  54      14.300  25.776  12.598  1.00 16.32           C  
ATOM   2166  N   PHE I  55      15.425  24.733  16.980  1.00 14.96           N  
ATOM   2167  CA  PHE I  55      15.519  24.861  18.437  1.00 18.04           C  
ATOM   2168  C   PHE I  55      16.132  26.170  18.845  1.00 32.76           C  
ATOM   2169  O   PHE I  55      17.210  26.486  18.381  1.00 25.32           O  
ATOM   2170  CB  PHE I  55      16.306  23.680  18.959  1.00  7.62           C  
ATOM   2171  CG  PHE I  55      15.510  22.438  18.765  1.00 16.28           C  
ATOM   2172  CD1 PHE I  55      14.398  22.120  19.538  1.00 18.49           C  
ATOM   2173  CD2 PHE I  55      15.874  21.593  17.721  1.00 23.88           C  
ATOM   2174  CE1 PHE I  55      13.702  20.939  19.266  1.00 14.42           C  
ATOM   2175  CE2 PHE I  55      15.217  20.394  17.458  1.00 32.93           C  
ATOM   2176  CZ  PHE I  55      14.121  20.076  18.252  1.00 32.88           C  
ATOM   2177  N   TYR I  56      15.398  27.004  19.582  1.00 26.56           N  
ATOM   2178  CA  TYR I  56      15.958  28.295  19.926  1.00 33.31           C  
ATOM   2179  C   TYR I  56      16.080  28.483  21.438  1.00 38.09           C  
ATOM   2180  O   TYR I  56      15.635  27.673  22.268  1.00 22.39           O  
ATOM   2181  CB  TYR I  56      15.091  29.408  19.389  1.00 16.80           C  
ATOM   2182  CG  TYR I  56      13.680  29.256  19.932  1.00 16.33           C  
ATOM   2183  CD1 TYR I  56      12.759  28.411  19.313  1.00 23.72           C  
ATOM   2184  CD2 TYR I  56      13.249  30.062  20.990  1.00 20.60           C  
ATOM   2185  CE1 TYR I  56      11.442  28.319  19.771  1.00 21.00           C  
ATOM   2186  CE2 TYR I  56      11.938  30.011  21.454  1.00 17.40           C  
ATOM   2187  CZ  TYR I  56      11.052  29.134  20.831  1.00 22.26           C  
ATOM   2188  OH  TYR I  56       9.809  29.059  21.339  1.00 44.34           O  
ATOM   2189  N   ASN I  57      16.680  29.606  21.770  1.00 22.25           N  
ATOM   2190  CA  ASN I  57      16.952  30.044  23.114  1.00 20.60           C  
ATOM   2191  C   ASN I  57      15.750  30.843  23.588  1.00 20.85           C  
ATOM   2192  O   ASN I  57      15.477  31.934  23.187  1.00 25.29           O  
ATOM   2193  CB  ASN I  57      18.239  30.885  23.222  1.00 23.11           C  
ATOM   2194  CG  ASN I  57      18.530  31.127  24.671  1.00 37.31           C  
ATOM   2195  OD1 ASN I  57      17.621  31.197  25.542  1.00 26.92           O  
ATOM   2196  ND2 ASN I  57      19.804  31.082  24.974  1.00 36.23           N  
ATOM   2197  N   PRO I  58      15.023  30.292  24.492  1.00 24.50           N  
ATOM   2198  CA  PRO I  58      13.755  30.838  24.984  1.00 30.31           C  
ATOM   2199  C   PRO I  58      13.906  32.178  25.666  1.00 38.89           C  
ATOM   2200  O   PRO I  58      13.058  33.069  25.649  1.00 43.50           O  
ATOM   2201  CB  PRO I  58      13.253  29.804  25.976  1.00 38.05           C  
ATOM   2202  CG  PRO I  58      14.250  28.649  25.916  1.00 31.02           C  
ATOM   2203  CD  PRO I  58      15.530  29.177  25.318  1.00 36.00           C  
ATOM   2204  N   GLY I  59      15.070  32.339  26.264  1.00 38.56           N  
ATOM   2205  CA  GLY I  59      15.347  33.599  26.897  1.00 38.86           C  
ATOM   2206  C   GLY I  59      15.840  34.654  25.912  1.00 36.00           C  
ATOM   2207  O   GLY I  59      15.754  35.827  26.183  1.00 37.49           O  
ATOM   2208  N   THR I  60      16.426  34.204  24.826  1.00 36.87           N  
ATOM   2209  CA  THR I  60      17.035  34.945  23.763  1.00 42.80           C  
ATOM   2210  C   THR I  60      16.000  35.223  22.725  1.00 53.69           C  
ATOM   2211  O   THR I  60      15.895  36.369  22.381  1.00 24.46           O  
ATOM   2212  CB  THR I  60      18.255  34.094  23.221  1.00 20.97           C  
ATOM   2213  OG1 THR I  60      19.167  34.294  24.301  1.00 80.00           O  
ATOM   2214  CG2 THR I  60      18.988  34.559  22.001  1.00 70.41           C  
ATOM   2215  N   ASN I  61      15.225  34.226  22.283  1.00 25.11           N  
ATOM   2216  CA  ASN I  61      14.295  34.287  21.171  1.00 25.96           C  
ATOM   2217  C   ASN I  61      15.163  34.157  19.913  1.00 17.96           C  
ATOM   2218  O   ASN I  61      14.769  34.443  18.773  1.00 29.02           O  
ATOM   2219  CB  ASN I  61      13.411  35.536  21.126  1.00 34.99           C  
ATOM   2220  CG  ASN I  61      12.079  35.252  21.750  1.00 59.83           C  
ATOM   2221  OD1 ASN I  61      11.708  34.082  21.944  1.00 44.12           O  
ATOM   2222  ND2 ASN I  61      11.376  36.323  22.077  1.00 80.00           N  
ATOM   2223  N   VAL I  62      16.426  33.763  20.155  1.00 11.95           N  
ATOM   2224  CA  VAL I  62      17.310  33.586  18.962  1.00 13.03           C  
ATOM   2225  C   VAL I  62      17.609  32.123  18.763  1.00 25.30           C  
ATOM   2226  O   VAL I  62      17.654  31.392  19.727  1.00 21.12           O  
ATOM   2227  CB  VAL I  62      18.620  34.273  19.300  1.00 16.48           C  
ATOM   2228  CG1 VAL I  62      19.773  34.046  18.316  1.00 18.10           C  
ATOM   2229  CG2 VAL I  62      18.346  35.768  19.490  1.00 26.15           C  
ATOM   2230  N   VAL I  63      17.879  31.740  17.533  1.00 17.20           N  
ATOM   2231  CA  VAL I  63      18.252  30.399  17.194  1.00 34.29           C  
ATOM   2232  C   VAL I  63      19.708  30.224  17.638  1.00 24.92           C  
ATOM   2233  O   VAL I  63      20.651  30.878  17.182  1.00 37.68           O  
ATOM   2234  CB  VAL I  63      17.999  30.170  15.697  1.00 23.83           C  
ATOM   2235  CG1 VAL I  63      18.415  28.737  15.340  1.00 17.97           C  
ATOM   2236  CG2 VAL I  63      16.517  30.512  15.452  1.00 17.07           C  
ATOM   2237  N   ASN I  64      19.885  29.261  18.474  1.00 17.62           N  
ATOM   2238  CA  ASN I  64      21.143  28.999  19.095  1.00 30.14           C  
ATOM   2239  C   ASN I  64      21.754  27.667  18.638  1.00 21.77           C  
ATOM   2240  O   ASN I  64      22.857  27.218  19.036  1.00 24.14           O  
ATOM   2241  CB  ASN I  64      20.699  28.982  20.577  1.00 37.42           C  
ATOM   2242  CG  ASN I  64      21.805  28.652  21.505  1.00 46.18           C  
ATOM   2243  OD1 ASN I  64      22.982  28.991  21.314  1.00 80.00           O  
ATOM   2244  ND2 ASN I  64      21.364  28.044  22.566  1.00 25.68           N  
ATOM   2245  N   HIS I  65      21.015  27.017  17.797  1.00 19.06           N  
ATOM   2246  CA  HIS I  65      21.484  25.720  17.296  1.00 17.58           C  
ATOM   2247  C   HIS I  65      21.277  25.562  15.819  1.00 20.86           C  
ATOM   2248  O   HIS I  65      20.209  25.921  15.301  1.00 24.92           O  
ATOM   2249  CB  HIS I  65      20.687  24.538  17.924  1.00 25.39           C  
ATOM   2250  CG  HIS I  65      20.559  24.606  19.408  1.00 30.22           C  
ATOM   2251  ND1 HIS I  65      21.562  24.131  20.249  1.00 26.95           N  
ATOM   2252  CD2 HIS I  65      19.594  25.164  20.193  1.00 16.48           C  
ATOM   2253  CE1 HIS I  65      21.168  24.333  21.513  1.00 26.56           C  
ATOM   2254  NE2 HIS I  65      19.993  24.999  21.517  1.00 18.93           N  
ATOM   2255  N   VAL I  66      22.286  24.914  15.180  1.00 22.61           N  
ATOM   2256  CA  VAL I  66      22.182  24.677  13.765  1.00 21.74           C  
ATOM   2257  C   VAL I  66      21.039  23.703  13.470  1.00 20.76           C  
ATOM   2258  O   VAL I  66      21.101  22.614  13.981  1.00 21.96           O  
ATOM   2259  CB  VAL I  66      23.463  24.152  13.191  1.00 23.32           C  
ATOM   2260  CG1 VAL I  66      23.117  23.860  11.726  1.00 25.04           C  
ATOM   2261  CG2 VAL I  66      24.499  25.274  13.280  1.00 30.29           C  
ATOM   2262  N   PRO I  67      20.015  24.105  12.708  1.00 24.41           N  
ATOM   2263  CA  PRO I  67      18.919  23.185  12.416  1.00 38.36           C  
ATOM   2264  C   PRO I  67      19.273  22.165  11.336  1.00 33.50           C  
ATOM   2265  O   PRO I  67      20.133  22.436  10.515  1.00 32.66           O  
ATOM   2266  CB  PRO I  67      17.788  24.057  11.837  1.00 22.46           C  
ATOM   2267  CG  PRO I  67      18.339  25.474  11.758  1.00 28.71           C  
ATOM   2268  CD  PRO I  67      19.839  25.395  11.966  1.00 25.95           C  
ATOM   2269  N   HIS I  68      18.570  21.024  11.315  1.00 25.71           N  
ATOM   2270  CA  HIS I  68      18.697  20.032  10.237  1.00 43.15           C  
ATOM   2271  C   HIS I  68      17.369  19.334   9.868  1.00 23.71           C  
ATOM   2272  O   HIS I  68      16.463  19.212  10.679  1.00 23.31           O  
ATOM   2273  CB  HIS I  68      19.737  18.957  10.470  1.00 43.39           C  
ATOM   2274  CG  HIS I  68      20.350  18.950  11.817  1.00 57.88           C  
ATOM   2275  ND1 HIS I  68      21.501  19.671  12.089  1.00 61.38           N  
ATOM   2276  CD2 HIS I  68      20.015  18.258  12.915  1.00 55.03           C  
ATOM   2277  CE1 HIS I  68      21.859  19.404  13.327  1.00 38.06           C  
ATOM   2278  NE2 HIS I  68      20.969  18.567  13.861  1.00 80.00           N  
ATOM   2279  N   VAL I  69      17.266  18.820   8.658  1.00 26.38           N  
ATOM   2280  CA  VAL I  69      16.083  18.119   8.212  1.00 18.66           C  
ATOM   2281  C   VAL I  69      15.895  16.843   8.919  1.00 22.60           C  
ATOM   2282  O   VAL I  69      16.840  16.126   9.208  1.00 31.45           O  
ATOM   2283  CB  VAL I  69      16.170  17.848   6.745  1.00 22.85           C  
ATOM   2284  CG1 VAL I  69      14.960  17.081   6.263  1.00 33.15           C  
ATOM   2285  CG2 VAL I  69      16.262  19.210   6.100  1.00 30.74           C  
ATOM   2286  N   GLY I  70      14.656  16.590   9.240  1.00 29.18           N  
ATOM   2287  CA  GLY I  70      14.368  15.361   9.912  1.00 23.36           C  
ATOM   2288  C   GLY I  70      13.062  15.446  10.670  1.00 21.41           C  
ATOM   2289  O   GLY I  70      12.671  16.511  11.135  1.00 24.53           O  
ATOM   2290  OXT GLY I  70      12.385  14.435  10.809  1.00 32.36           O  
TER    2291      GLY I  70                                                      
