# Supplementary material for: Real-Time PyMOL Visualization for Rosetta and PyRosetta
Source: PLoS One. 2011 Aug 16;6(8):e21931. doi: 10.1371/journal.pone.0021931 (PMC3156697; doi:10.1371/journal.pone.0021931)
Supplement: File S1 — A summary of the supplemental files contained in the compressed directory File S1, including the PyMOL listener, sample scripts with their data files, and a representative movie of the script output. README: a brief tutorial to the PyMOL_Mover and these scripts. PyRosettaDock.mp4: a PyMOL movie of Rosetta's Docking Protocol. input_files/: PDB files used in the demo scripts. test_dock.pdb a modified 1ACB [17] PDB file used in PyRosettaDock_Movie.py. test_in.pdb the decoy file PDB used in PyMOL_demo.py. scripts/: sample PyRosetta syntax for using the PyMOL_Mover. PyMOLPyRosettaServer.py listener script for PyMOL. PyRosettaDock_Movie.py sample protocol to create a docking movie. PyMOL_demo.py numerous PyRosetta sample commands with the PyMOL_Mover. (TAR.BZ2) [file pone.0021931.s001.tar.bz2 › Supplemental Files S1/input_files/test_in.pdb]

ATOM      1  N   ASP A   1       0.229  36.012  74.172                          
ATOM      2  CA  ASP A   1       0.041  35.606  75.594                          
ATOM      3  C   ASP A   1      -0.096  36.849  76.498                          
ATOM      4  O   ASP A   1      -0.951  36.895  77.382                          
ATOM      5  CB  ASP A   1       1.225  34.718  76.092                          
ATOM      6  CG  ASP A   1       2.159  34.156  74.999                          
ATOM      7  OD1 ASP A   1       1.688  33.361  74.151                          
ATOM      8  OD2 ASP A   1       3.378  34.497  75.007                          
ATOM      9 1H   ASP A   1       1.056  35.740  73.680                          
ATOM     10 2H   ASP A   1      -0.430  35.723  73.478                          
ATOM     11 3H   ASP A   1       0.251  36.981  73.928                          
ATOM     12  HA  ASP A   1      -0.884  35.037  75.696                          
ATOM     13 1HB  ASP A   1       1.839  35.199  76.854                          
ATOM     14 2HB  ASP A   1       0.670  33.892  76.539                          
ATOM     15  N   ALA A   2       0.764  37.858  76.239                          
ATOM     16  CA  ALA A   2       0.778  39.078  77.028                          
ATOM     17  C   ALA A   2      -0.624  39.484  77.368                          
ATOM     18  O   ALA A   2      -0.925  39.776  78.527                          
ATOM     19  CB  ALA A   2       1.474  40.216  76.301                          
ATOM     20  H   ALA A   2       1.417  37.762  75.474                          
ATOM     21  HA  ALA A   2       1.307  38.885  77.961                          
ATOM     22 1HB  ALA A   2       1.461  41.108  76.927                          
ATOM     23 2HB  ALA A   2       2.506  39.936  76.090                          
ATOM     24 3HB  ALA A   2       0.955  40.422  75.367                          
ATOM     25  N   ILE A   3      -1.497  39.472  76.368                          
ATOM     26  CA  ILE A   3      -2.894  39.862  76.581                          
ATOM     27  C   ILE A   3      -3.681  38.874  77.494                          
ATOM     28  O   ILE A   3      -4.440  39.307  78.357                          
ATOM     29  CB  ILE A   3      -3.640  40.060  75.221                          
ATOM     30  CG1 ILE A   3      -5.143  40.243  75.468                          
ATOM     31  CG2 ILE A   3      -3.373  38.888  74.282                          
ATOM     32  CD1 ILE A   3      -5.960  38.974  75.360                          
ATOM     33  H   ILE A   3      -1.194  39.190  75.447                          
ATOM     34  HA  ILE A   3      -2.951  40.808  77.118                          
ATOM     35  HB  ILE A   3      -3.282  40.975  74.750                          
ATOM     36 1HG1 ILE A   3      -5.259  40.657  76.469                          
ATOM     37 2HG1 ILE A   3      -5.506  40.963  74.734                          
ATOM     38 1HG2 ILE A   3      -3.902  39.046  73.343                          
ATOM     39 2HG2 ILE A   3      -2.304  38.814  74.088                          
ATOM     40 3HG2 ILE A   3      -3.723  37.964  74.744                          
ATOM     41 1HD1 ILE A   3      -7.010  39.199  75.549                          
ATOM     42 2HD1 ILE A   3      -5.854  38.556  74.358                          
ATOM     43 3HD1 ILE A   3      -5.608  38.250  76.094                          
ATOM     44  N   THR A   4      -3.486  37.570  77.328                          
ATOM     45  CA  THR A   4      -4.225  36.591  78.124                          
ATOM     46  C   THR A   4      -3.547  36.333  79.464                          
ATOM     47  O   THR A   4      -4.214  36.142  80.489                          
ATOM     48  CB  THR A   4      -4.343  35.276  77.345                          
ATOM     49  OG1 THR A   4      -4.907  34.235  78.157                          
ATOM     50  CG2 THR A   4      -2.968  34.868  76.863                          
ATOM     51  H   THR A   4      -2.817  37.250  76.642                          
ATOM     52  HA  THR A   4      -5.218  36.977  78.354                          
ATOM     53  HB  THR A   4      -4.999  35.429  76.488                          
ATOM     54  HG1 THR A   4      -4.968  33.426  77.643                          
ATOM     55 1HG2 THR A   4      -3.041  33.933  76.307                          
ATOM     56 2HG2 THR A   4      -2.564  35.646  76.215                          
ATOM     57 3HG2 THR A   4      -2.309  34.731  77.720                          
ATOM     58  N   ILE A   5      -2.220  36.307  79.463                          
ATOM     59  CA  ILE A   5      -1.508  36.121  80.712                          
ATOM     60  C   ILE A   5      -1.765  37.303  81.617                          
ATOM     61  O   ILE A   5      -1.912  37.119  82.808                          
ATOM     62  CB  ILE A   5       0.010  35.998  80.515                          
ATOM     63  CG1 ILE A   5       0.349  34.580  80.084                          
ATOM     64  CG2 ILE A   5       0.744  36.360  81.808                          
ATOM     65  CD1 ILE A   5      -0.241  33.514  80.988                          
ATOM     66  H   ILE A   5      -1.710  36.416  78.598                          
ATOM     67  HA  ILE A   5      -1.892  35.254  81.247                          
ATOM     68  HB  ILE A   5       0.319  36.663  79.709                          
ATOM     69 1HG1 ILE A   5      -0.029  34.450  79.070                          
ATOM     70 2HG1 ILE A   5       1.436  34.494  80.079                          
ATOM     71 1HG2 ILE A   5       1.819  36.268  81.654                          
ATOM     72 2HG2 ILE A   5       0.504  37.385  82.088                          
ATOM     73 3HG2 ILE A   5       0.433  35.684  82.605                          
ATOM     74 1HD1 ILE A   5       0.042  32.527  80.621                          
ATOM     75 2HD1 ILE A   5       0.138  33.645  82.002                          
ATOM     76 3HD1 ILE A   5      -1.327  33.600  80.993                          
ATOM     77  N   HIS A   6      -1.792  38.521  81.023                          
ATOM     78  CA  HIS A   6      -2.050  39.765  81.771                          
ATOM     79  C   HIS A   6      -3.436  39.741  82.387                          
ATOM     80  O   HIS A   6      -3.727  40.494  83.318                          
ATOM     81  CB  HIS A   6      -1.906  41.013  80.883                          
ATOM     82  CG  HIS A   6      -0.503  41.542  80.888                          
ATOM     83  ND1 HIS A   6       0.606  40.717  81.095                          
ATOM     84  CD2 HIS A   6       0.005  42.792  80.662                          
ATOM     85  CE1 HIS A   6       1.718  41.419  80.982                          
ATOM     86  NE2 HIS A   6       1.392  42.675  80.722                          
ATOM     87  H   HIS A   6      -1.629  38.579  80.028                          
ATOM     88  HA  HIS A   6      -1.341  39.851  82.594                          
ATOM     89 1HB  HIS A   6      -2.163  40.772  79.851                          
ATOM     90 2HB  HIS A   6      -2.559  41.807  81.243                          
ATOM     91  HD2 HIS A   6      -0.463  43.757  80.465                          
ATOM     92  HE1 HIS A   6       2.690  40.941  81.102                          
ATOM     93  HE2 HIS A   6       2.044  43.435  80.587                          
ATOM     94  N   SER A   7      -4.279  38.850  81.877                          
ATOM     95  CA  SER A   7      -5.622  38.681  82.392                          
ATOM     96  C   SER A   7      -5.672  37.661  83.550                          
ATOM     97  O   SER A   7      -6.102  38.000  84.643                          
ATOM     98  CB  SER A   7      -6.564  38.263  81.271                          
ATOM     99  OG  SER A   7      -7.690  37.609  81.821                          
ATOM    100  H   SER A   7      -3.974  38.273  81.106                          
ATOM    101  HA  SER A   7      -6.084  39.616  82.712                          
ATOM    102 1HB  SER A   7      -6.874  39.154  80.726                          
ATOM    103 2HB  SER A   7      -6.030  37.594  80.597                          
ATOM    104  HG  SER A   7      -8.284  37.346  81.114                          
ATOM    105  N   ILE A   8      -5.251  36.411  83.296                          
ATOM    106  CA  ILE A   8      -5.161  35.383  84.352                          
ATOM    107  C   ILE A   8      -4.589  35.961  85.675                          
ATOM    108  O   ILE A   8      -4.994  35.580  86.770                          
ATOM    109  CB  ILE A   8      -4.289  34.199  83.887                          
ATOM    110  CG1 ILE A   8      -4.831  32.940  84.495                          
ATOM    111  CG2 ILE A   8      -2.840  34.402  84.273                          
ATOM    112  CD1 ILE A   8      -6.327  32.842  84.380                          
ATOM    113  H   ILE A   8      -4.987  36.166  82.352                          
ATOM    114  HA  ILE A   8      -6.153  35.022  84.621                          
ATOM    115  HB  ILE A   8      -4.368  34.103  82.805                          
ATOM    116 1HG1 ILE A   8      -4.360  32.103  83.981                          
ATOM    117 2HG1 ILE A   8      -4.535  32.934  85.544                          
ATOM    118 1HG2 ILE A   8      -2.250  33.551  83.933                          
ATOM    119 2HG2 ILE A   8      -2.464  35.313  83.809                          
ATOM    120 3HG2 ILE A   8      -2.760  34.488  85.357                          
ATOM    121 1HD1 ILE A   8      -6.668  31.912  84.836                          
ATOM    122 2HD1 ILE A   8      -6.788  33.687  84.892                          
ATOM    123 3HD1 ILE A   8      -6.613  32.855  83.329                          
ATOM    124  N   LEU A   9      -3.636  36.868  85.544                          
ATOM    125  CA  LEU A   9      -3.105  37.610  86.674                          
ATOM    126  C   LEU A   9      -4.271  38.274  87.507                          
ATOM    127  O   LEU A   9      -4.384  38.078  88.731                          
ATOM    128  CB  LEU A   9      -2.136  38.705  86.149                          
ATOM    129  CG  LEU A   9      -0.607  38.429  86.152                          
ATOM    130  CD1 LEU A   9      -0.286  37.060  86.720                          
ATOM    131  CD2 LEU A   9      -0.040  38.558  84.753                          
ATOM    132  H   LEU A   9      -3.263  37.052  84.623                          
ATOM    133  HA  LEU A   9      -2.588  36.928  87.348                          
ATOM    134 1HB  LEU A   9      -2.476  38.762  85.116                          
ATOM    135 2HB  LEU A   9      -2.305  39.663  86.640                          
ATOM    136  HG  LEU A   9      -0.138  39.211  86.750                          
ATOM    137 1HD1 LEU A   9       0.793  36.903  86.706                          
ATOM    138 2HD1 LEU A   9      -0.647  36.998  87.747                          
ATOM    139 3HD1 LEU A   9      -0.771  36.293  86.117                          
ATOM    140 1HD2 LEU A   9       1.032  38.362  84.776                          
ATOM    141 2HD2 LEU A   9      -0.527  37.838  84.095                          
ATOM    142 3HD2 LEU A   9      -0.216  39.567  84.380                          
ATOM    143  N   ASP A  10      -5.155  39.059  86.852                          
ATOM    144  CA  ASP A  10      -6.240  39.725  87.589                          
ATOM    145  C   ASP A  10      -7.134  38.708  88.198                          
ATOM    146  O   ASP A  10      -7.532  38.824  89.346                          
ATOM    147  CB  ASP A  10      -7.079  40.634  86.683                          
ATOM    148  CG  ASP A  10      -6.281  41.787  86.122                          
ATOM    149  OD1 ASP A  10      -5.611  41.580  85.091                          
ATOM    150  OD2 ASP A  10      -6.311  42.897  86.712                          
ATOM    151  H   ASP A  10      -5.070  39.189  85.854                          
ATOM    152  HA  ASP A  10      -5.823  40.317  88.404                          
ATOM    153 1HB  ASP A  10      -7.591  40.098  85.884                          
ATOM    154 2HB  ASP A  10      -7.811  41.000  87.404                          
ATOM    155  N   TRP A  11      -7.438  37.691  87.434                          
ATOM    156  CA  TRP A  11      -8.307  36.699  87.982                          
ATOM    157  C   TRP A  11      -7.701  36.101  89.223                          
ATOM    158  O   TRP A  11      -8.432  35.736  90.140                          
ATOM    159  CB  TRP A  11      -8.620  35.581  87.000                          
ATOM    160  CG  TRP A  11      -9.535  34.551  87.595                          
ATOM    161  CD1 TRP A  11     -10.902  34.633  87.706                          
ATOM    162  CD2 TRP A  11      -9.170  33.258  88.106                          
ATOM    163  NE1 TRP A  11     -11.406  33.470  88.256                          
ATOM    164  CE2 TRP A  11     -10.362  32.614  88.513                          
ATOM    165  CE3 TRP A  11      -7.959  32.591  88.270                          
ATOM    166  CZ2 TRP A  11     -10.372  31.333  89.063                          
ATOM    167  CZ3 TRP A  11      -7.970  31.314  88.814                          
ATOM    168  CH2 TRP A  11      -9.171  30.699  89.203                          
ATOM    169  H   TRP A  11      -7.073  37.611  86.496                          
ATOM    170  HA  TRP A  11      -9.252  37.156  88.276                          
ATOM    171 1HB  TRP A  11      -9.113  35.983  86.114                          
ATOM    172 2HB  TRP A  11      -7.702  35.072  86.705                          
ATOM    173  HD1 TRP A  11     -11.370  35.554  87.363                          
ATOM    174  HE1 TRP A  11     -12.381  33.280  88.440                          
ATOM    175  HE3 TRP A  11      -7.000  33.024  87.988                          
ATOM    176  HZ2 TRP A  11     -11.326  30.893  89.354                          
ATOM    177  HZ3 TRP A  11      -7.016  30.800  88.932                          
ATOM    178  HH2 TRP A  11      -9.142  29.695  89.626                          
ATOM    179  N   ILE A  12      -6.366  35.987  89.259                          
ATOM    180  CA  ILE A  12      -5.731  35.400  90.422                          
ATOM    181  C   ILE A  12      -5.867  36.305  91.637                          
ATOM    182  O   ILE A  12      -6.307  35.859  92.684                          
ATOM    183  CB  ILE A  12      -4.239  35.121  90.193                          
ATOM    184  CG1 ILE A  12      -4.066  33.948  89.214                          
ATOM    185  CG2 ILE A  12      -3.582  34.802  91.529                          
ATOM    186  CD1 ILE A  12      -2.645  33.725  88.744                          
ATOM    187  H   ILE A  12      -5.807  36.308  88.482                          
ATOM    188  HA  ILE A  12      -6.232  34.476  90.708                          
ATOM    189  HB  ILE A  12      -3.782  35.993  89.726                          
ATOM    190 1HG1 ILE A  12      -4.420  33.050  89.718                          
ATOM    191 2HG1 ILE A  12      -4.699  34.151  88.350                          
ATOM    192 1HG2 ILE A  12      -2.522  34.602  91.375                          
ATOM    193 2HG2 ILE A  12      -3.696  35.650  92.202                          
ATOM    194 3HG2 ILE A  12      -4.056  33.924  91.968                          
ATOM    195 1HD1 ILE A  12      -2.617  32.879  88.057                          
ATOM    196 2HD1 ILE A  12      -2.285  34.619  88.233                          
ATOM    197 3HD1 ILE A  12      -2.006  33.516  89.601                          
ATOM    198  N   GLU A  13      -5.495  37.573  91.501                          
ATOM    199  CA  GLU A  13      -5.566  38.475  92.638                          
ATOM    200  C   GLU A  13      -7.019  38.636  93.045                          
ATOM    201  O   GLU A  13      -7.358  38.884  94.203                          
ATOM    202  CB  GLU A  13      -4.954  39.832  92.269                          
ATOM    203  CG  GLU A  13      -3.662  40.227  92.990                          
ATOM    204  CD  GLU A  13      -2.468  39.361  92.642                          
ATOM    205  OE1 GLU A  13      -2.071  39.280  91.445                          
ATOM    206  OE2 GLU A  13      -1.920  38.765  93.564                          
ATOM    207  H   GLU A  13      -5.163  37.910  90.608                          
ATOM    208  HA  GLU A  13      -5.031  38.045  93.485                          
ATOM    209 1HB  GLU A  13      -4.752  39.810  91.198                          
ATOM    210 2HB  GLU A  13      -5.708  40.590  92.481                          
ATOM    211 1HG  GLU A  13      -3.376  41.266  92.829                          
ATOM    212 2HG  GLU A  13      -3.899  40.075  94.042                          
ATOM    213  N   ASP A  14      -7.880  38.492  92.083                          
ATOM    214  CA  ASP A  14      -9.309  38.541  92.343                          
ATOM    215  C   ASP A  14      -9.760  37.212  92.958                          
ATOM    216  O   ASP A  14     -10.950  36.913  93.029                          
ATOM    217  CB  ASP A  14     -10.045  38.809  91.021                          
ATOM    218  CG  ASP A  14     -10.473  40.270  90.876                          
ATOM    219  OD1 ASP A  14     -10.859  40.885  91.904                          
ATOM    220  OD2 ASP A  14     -10.429  40.805  89.735                          
ATOM    221  H   ASP A  14      -7.551  38.344  91.140                          
ATOM    222  HA  ASP A  14      -9.526  39.326  93.068                          
ATOM    223 1HB  ASP A  14      -9.491  38.482  90.141                          
ATOM    224 2HB  ASP A  14     -10.920  38.173  91.157                          
ATOM    225  N   ASN A  15      -8.790  36.416  93.443                          
ATOM    226  CA  ASN A  15      -9.118  35.122  94.007                          
ATOM    227  C   ASN A  15      -8.308  34.728  95.263                          
ATOM    228  O   ASN A  15      -8.874  34.790  96.361                          
ATOM    229  CB  ASN A  15      -9.043  34.036  92.934                          
ATOM    230  CG  ASN A  15     -10.388  33.780  92.254                          
ATOM    231  OD1 ASN A  15     -11.292  33.172  92.844                          
ATOM    232  ND2 ASN A  15     -10.532  34.242  91.012                          
ATOM    233  H   ASN A  15      -7.828  36.722  93.414                          
ATOM    234  HA  ASN A  15     -10.157  35.116  94.340                          
ATOM    235 1HB  ASN A  15      -8.247  34.042  92.188                          
ATOM    236 2HB  ASN A  15      -8.856  33.244  93.659                          
ATOM    237 1HD2 ASN A  15     -11.393  34.101  90.523                          
ATOM    238 2HD2 ASN A  15      -9.780  34.730  90.569                          
ATOM    239  N   LEU A  16      -7.003  34.350  95.141                          
ATOM    240  CA  LEU A  16      -6.217  33.806  96.304                          
ATOM    241  C   LEU A  16      -6.992  33.866  97.582                          
ATOM    242  O   LEU A  16      -7.299  32.833  98.164                          
ATOM    243  CB  LEU A  16      -4.852  34.501  96.542                          
ATOM    244  CG  LEU A  16      -4.570  35.855  95.916                          
ATOM    245  CD1 LEU A  16      -4.025  36.780  96.993                          
ATOM    246  CD2 LEU A  16      -3.542  35.707  94.823                          
ATOM    247  H   LEU A  16      -6.550  34.438  94.243                          
ATOM    248  HA  LEU A  16      -5.996  32.753  96.134                          
ATOM    249 1HB  LEU A  16      -4.904  34.629  97.622                          
ATOM    250 2HB  LEU A  16      -4.017  33.846  96.294                          
ATOM    251  HG  LEU A  16      -5.509  36.221  95.499                          
ATOM    252 1HD1 LEU A  16      -3.816  37.759  96.561                          
ATOM    253 2HD1 LEU A  16      -4.762  36.885  97.789                          
ATOM    254 3HD1 LEU A  16      -3.106  36.361  97.401                          
ATOM    255 1HD2 LEU A  16      -3.344  36.682  94.376                          
ATOM    256 2HD2 LEU A  16      -2.620  35.305  95.242                          
ATOM    257 3HD2 LEU A  16      -3.919  35.028  94.058                          
ATOM    258  N   GLU A  17      -7.322  35.098  97.965                          
ATOM    259  CA  GLU A  17      -8.069  35.444  99.176                          
ATOM    260  C   GLU A  17      -9.086  34.406  99.626                          
ATOM    261  O   GLU A  17      -9.742  34.595 100.630                          
ATOM    262  CB  GLU A  17      -8.744  36.813  99.025                          
ATOM    263  CG  GLU A  17      -8.250  37.846 100.037                          
ATOM    264  CD  GLU A  17      -9.095  37.867 101.296                          
ATOM    265  OE1 GLU A  17     -10.008  37.019 101.401                          
ATOM    266  OE2 GLU A  17      -8.852  38.730 102.174                          
ATOM    267  H   GLU A  17      -7.032  35.860  97.369                          
ATOM    268  HA  GLU A  17      -7.384  35.539 100.019                          
ATOM    269 1HB  GLU A  17      -8.540  37.158  98.011                          
ATOM    270 2HB  GLU A  17      -9.816  36.655  99.147                          
ATOM    271 1HG  GLU A  17      -7.205  37.714 100.317                          
ATOM    272 2HG  GLU A  17      -8.368  38.794  99.514                          
ATOM    273  N   SER A  18      -9.243  33.333  98.901                          
ATOM    274  CA  SER A  18     -10.067  32.262  99.383                          
ATOM    275  C   SER A  18      -9.822  30.990  98.618                          
ATOM    276  O   SER A  18      -9.717  29.913  99.189                          
ATOM    277  CB  SER A  18     -11.559  32.633  99.328                          
ATOM    278  OG  SER A  18     -12.253  32.160 100.479                          
ATOM    279  H   SER A  18      -8.786  33.256  98.004                          
ATOM    280  HA  SER A  18      -9.954  32.076 100.452                          
ATOM    281 1HB  SER A  18     -11.646  33.718  99.274                          
ATOM    282 2HB  SER A  18     -11.997  32.190  98.435                          
ATOM    283  HG  SER A  18     -11.869  32.552 101.267                          
ATOM    284  N   PRO A  19      -9.651  31.074  97.320                          
ATOM    285  CA  PRO A  19      -9.453  29.902  96.511                          
ATOM    286  C   PRO A  19      -8.188  29.194  96.819                          
ATOM    287  O   PRO A  19      -7.238  29.786  97.327                          
ATOM    288  CB  PRO A  19      -9.427  30.417  95.080                          
ATOM    289  CG  PRO A  19      -9.000  31.827  95.204                          
ATOM    290  CD  PRO A  19      -9.563  32.300  96.518                          
ATOM    291  HA  PRO A  19     -10.199  29.257  96.654                          
ATOM    292 1HB  PRO A  19      -8.714  29.952  94.745                          
ATOM    293 2HB  PRO A  19     -10.271  30.412  94.886                          
ATOM    294 1HG  PRO A  19      -8.172  31.843  95.381                          
ATOM    295 2HG  PRO A  19      -9.527  32.333  94.617                          
ATOM    296 1HD  PRO A  19      -8.959  32.854  97.005                          
ATOM    297 2HD  PRO A  19     -10.471  32.581  96.457                          
ATOM    298  N   LEU A  20      -8.208  27.928  96.496                          
ATOM    299  CA  LEU A  20      -7.036  27.110  96.542                          
ATOM    300  C   LEU A  20      -6.231  27.367  95.275                          
ATOM    301  O   LEU A  20      -5.145  26.826  95.101                          
ATOM    302  CB  LEU A  20      -7.421  25.629  96.640                          
ATOM    303  CG  LEU A  20      -8.788  25.313  97.268                          
ATOM    304  CD1 LEU A  20      -8.828  23.858  97.742                          
ATOM    305  CD2 LEU A  20      -9.085  26.261  98.424                          
ATOM    306  H   LEU A  20      -9.081  27.513  96.204                          
ATOM    307  HA  LEU A  20      -6.423  27.399  97.395                          
ATOM    308 1HB  LEU A  20      -7.441  25.381  95.580                          
ATOM    309 2HB  LEU A  20      -6.647  25.043  97.136                          
ATOM    310  HG  LEU A  20      -9.545  25.501  96.507                          
ATOM    311 1HD1 LEU A  20      -9.801  23.646  98.185                          
ATOM    312 2HD1 LEU A  20      -8.664  23.194  96.893                          
ATOM    313 3HD1 LEU A  20      -8.049  23.696  98.486                          
ATOM    314 1HD2 LEU A  20     -10.058  26.018  98.852                          
ATOM    315 2HD2 LEU A  20      -8.315  26.156  99.189                          
ATOM    316 3HD2 LEU A  20      -9.096  27.288  98.059                          
ATOM    317  N   SER A  21      -6.761  28.204  94.401                          
ATOM    318  CA  SER A  21      -6.056  28.547  93.160                          
ATOM    319  C   SER A  21      -4.901  27.574  92.780                          
ATOM    320  O   SER A  21      -3.756  27.977  92.642                          
ATOM    321  CB  SER A  21      -5.523  29.978  93.243                          
ATOM    322  OG  SER A  21      -6.227  30.803  92.334                          
ATOM    323  H   SER A  21      -7.665  28.614  94.589                          
ATOM    324  HA  SER A  21      -6.717  28.635  92.297                          
ATOM    325 1HB  SER A  21      -5.658  30.341  94.262                          
ATOM    326 2HB  SER A  21      -4.462  29.970  92.999                          
ATOM    327  HG  SER A  21      -5.889  31.700  92.389                          
ATOM    328  N   LEU A  22      -5.226  26.297  92.596                          
ATOM    329  CA  LEU A  22      -4.238  25.315  92.173                          
ATOM    330  C   LEU A  22      -4.056  25.388  90.672                          
ATOM    331  O   LEU A  22      -4.921  25.875  89.981                          
ATOM    332  CB  LEU A  22      -4.694  23.922  92.509                          
ATOM    333  CG  LEU A  22      -6.080  23.572  92.014                          
ATOM    334  CD1 LEU A  22      -6.113  22.119  91.581                          
ATOM    335  CD2 LEU A  22      -7.133  23.847  93.100                          
ATOM    336  H   LEU A  22      -6.179  26.002  92.753                          
ATOM    337  HA  LEU A  22      -3.275  25.548  92.626                          
ATOM    338 1HB  LEU A  22      -3.944  23.353  91.962                          
ATOM    339 2HB  LEU A  22      -4.602  23.713  93.575                          
ATOM    340  HG  LEU A  22      -6.306  24.242  91.184                          
ATOM    341 1HD1 LEU A  22      -7.112  21.868  91.224                          
ATOM    342 2HD1 LEU A  22      -5.392  21.962  90.778                          
ATOM    343 3HD1 LEU A  22      -5.859  21.482  92.427                          
ATOM    344 1HD2 LEU A  22      -8.122  23.588  92.721                          
ATOM    345 2HD2 LEU A  22      -6.913  23.245  93.982                          
ATOM    346 3HD2 LEU A  22      -7.113  24.903  93.368                          
ATOM    347  N   GLU A  23      -2.962  24.851  90.161                          
ATOM    348  CA  GLU A  23      -2.651  24.912  88.724                          
ATOM    349  C   GLU A  23      -3.840  24.473  87.846                          
ATOM    350  O   GLU A  23      -4.072  25.021  86.741                          
ATOM    351  CB  GLU A  23      -1.438  24.009  88.483                          
ATOM    352  CG  GLU A  23      -0.463  24.515  87.450                          
ATOM    353  CD  GLU A  23       0.346  25.637  88.023                          
ATOM    354  OE1 GLU A  23      -0.220  26.739  88.165                          
ATOM    355  OE2 GLU A  23       1.532  25.411  88.360                          
ATOM    356  H   GLU A  23      -2.316  24.382  90.779                          
ATOM    357  HA  GLU A  23      -2.431  25.941  88.437                          
ATOM    358 1HB  GLU A  23      -0.924  23.905  89.439                          
ATOM    359 2HB  GLU A  23      -1.821  23.038  88.168                          
ATOM    360 1HG  GLU A  23       0.193  23.739  87.056                          
ATOM    361 2HG  GLU A  23      -1.105  24.886  86.652                          
ATOM    362  N   LYS A  24      -4.567  23.455  88.327                          
ATOM    363  CA  LYS A  24      -5.720  22.948  87.615                          
ATOM    364  C   LYS A  24      -6.789  24.024  87.585                          
ATOM    365  O   LYS A  24      -7.122  24.526  86.529                          
ATOM    366  CB  LYS A  24      -6.247  21.687  88.284                          
ATOM    367  CG  LYS A  24      -7.048  20.818  87.352                          
ATOM    368  CD  LYS A  24      -6.380  19.471  87.156                          
ATOM    369  CE  LYS A  24      -7.126  18.413  87.943                          
ATOM    370  NZ  LYS A  24      -8.492  18.900  88.310                          
ATOM    371  H   LYS A  24      -4.304  23.032  89.206                          
ATOM    372  HA  LYS A  24      -5.447  22.723  86.583                          
ATOM    373 1HB  LYS A  24      -5.382  21.139  88.658                          
ATOM    374 2HB  LYS A  24      -6.865  22.005  89.124                          
ATOM    375 1HG  LYS A  24      -8.042  20.676  87.779                          
ATOM    376 2HG  LYS A  24      -7.135  21.327  86.393                          
ATOM    377 1HD  LYS A  24      -6.390  19.230  86.092                          
ATOM    378 2HD  LYS A  24      -5.349  19.541  87.501                          
ATOM    379 1HE  LYS A  24      -7.199  17.517  87.328                          
ATOM    380 2HE  LYS A  24      -6.553  18.189  88.843                          
ATOM    381 1HZ  LYS A  24      -8.975  18.184  88.834                          
ATOM    382 2HZ  LYS A  24      -8.412  19.734  88.874                          
ATOM    383 3HZ  LYS A  24      -9.011  19.111  87.470                          
ATOM    384  N   VAL A  25      -7.312  24.398  88.749                          
ATOM    385  CA  VAL A  25      -8.350  25.442  88.813                          
ATOM    386  C   VAL A  25      -7.917  26.651  87.998                          
ATOM    387  O   VAL A  25      -8.727  27.333  87.370                          
ATOM    388  CB  VAL A  25      -8.655  25.868  90.292                          
ATOM    389  CG1 VAL A  25      -9.375  27.207  90.366                          
ATOM    390  CG2 VAL A  25      -9.514  24.804  90.975                          
ATOM    391  H   VAL A  25      -6.993  23.960  89.602                          
ATOM    392  HA  VAL A  25      -9.282  25.103  88.360                          
ATOM    393  HB  VAL A  25      -7.715  25.947  90.839                          
ATOM    394 1HG1 VAL A  25      -9.565  27.461  91.409                          
ATOM    395 2HG1 VAL A  25      -8.754  27.979  89.912                          
ATOM    396 3HG1 VAL A  25     -10.322  27.141  89.831                          
ATOM    397 1HG2 VAL A  25      -9.721  25.106  92.001                          
ATOM    398 2HG2 VAL A  25     -10.453  24.693  90.433                          
ATOM    399 3HG2 VAL A  25      -8.981  23.853  90.978                          
ATOM    400  N   SER A  26      -6.631  26.905  87.977                          
ATOM    401  CA  SER A  26      -6.139  28.037  87.226                          
ATOM    402  C   SER A  26      -6.131  27.689  85.747                          
ATOM    403  O   SER A  26      -6.307  28.562  84.885                          
ATOM    404  CB  SER A  26      -4.751  28.381  87.721                          
ATOM    405  OG  SER A  26      -4.488  29.734  87.480                          
ATOM    406  H   SER A  26      -5.988  26.313  88.483                          
ATOM    407  HA  SER A  26      -6.699  28.955  87.410                          
ATOM    408 1HB  SER A  26      -4.701  28.172  88.789                          
ATOM    409 2HB  SER A  26      -4.028  27.758  87.196                          
ATOM    410  HG  SER A  26      -3.607  29.949  87.795                          
ATOM    411  N   GLU A  27      -5.938  26.393  85.474                          
ATOM    412  CA  GLU A  27      -5.984  25.868  84.118                          
ATOM    413  C   GLU A  27      -7.320  26.235  83.458                          
ATOM    414  O   GLU A  27      -7.320  26.861  82.413                          
ATOM    415  CB  GLU A  27      -5.811  24.340  84.134                          
ATOM    416  CG  GLU A  27      -6.734  23.592  83.151                          
ATOM    417  CD  GLU A  27      -7.507  22.395  83.747                          
ATOM    418  OE1 GLU A  27      -6.925  21.288  83.832                          
ATOM    419  OE2 GLU A  27      -8.707  22.554  84.103                          
ATOM    420  H   GLU A  27      -5.754  25.757  86.237                          
ATOM    421  HA  GLU A  27      -5.195  26.323  83.518                          
ATOM    422 1HB  GLU A  27      -4.770  24.135  83.885                          
ATOM    423 2HB  GLU A  27      -6.014  24.007  85.152                          
ATOM    424 1HG  GLU A  27      -7.469  24.237  82.670                          
ATOM    425 2HG  GLU A  27      -6.047  23.203  82.400                          
ATOM    426  N   ARG A  28      -8.447  25.836  84.110                          
ATOM    427  CA  ARG A  28      -9.820  26.077  83.627                          
ATOM    428  C   ARG A  28      -9.881  27.308  82.782                          
ATOM    429  O   ARG A  28     -10.401  27.301  81.680                          
ATOM    430  CB  ARG A  28     -10.806  26.278  84.783                          
ATOM    431  CG  ARG A  28     -11.022  27.748  85.191                          
ATOM    432  CD  ARG A  28     -12.354  27.983  85.903                          
ATOM    433  NE  ARG A  28     -12.372  27.454  87.283                          
ATOM    434  CZ  ARG A  28     -13.007  28.028  88.332                          
ATOM    435  NH1 ARG A  28     -13.685  29.174  88.170                          
ATOM    436  NH2 ARG A  28     -12.955  27.461  89.538                          
ATOM    437  H   ARG A  28      -8.335  25.342  84.984                          
ATOM    438  HA  ARG A  28     -10.140  25.248  82.995                          
ATOM    439 1HB  ARG A  28     -11.755  25.845  84.470                          
ATOM    440 2HB  ARG A  28     -10.415  25.720  85.634                          
ATOM    441 1HG  ARG A  28     -10.214  28.045  85.860                          
ATOM    442 2HG  ARG A  28     -10.994  28.364  84.292                          
ATOM    443 1HD  ARG A  28     -12.548  29.054  85.947                          
ATOM    444 2HD  ARG A  28     -13.148  27.493  85.340                          
ATOM    445  HE  ARG A  28     -11.939  26.621  87.660                          
ATOM    446 1HH1 ARG A  28     -13.723  29.611  87.260                          
ATOM    447 2HH1 ARG A  28     -14.155  29.595  88.958                          
ATOM    448 1HH2 ARG A  28     -12.440  26.601  89.667                          
ATOM    449 2HH2 ARG A  28     -13.429  27.893  90.317                          
ATOM    450  N   SER A  29      -9.376  28.378  83.293                          
ATOM    451  CA  SER A  29      -9.383  29.551  82.511                          
ATOM    452  C   SER A  29      -8.232  29.533  81.483                          
ATOM    453  O   SER A  29      -7.062  29.764  81.806                          
ATOM    454  CB  SER A  29      -9.358  30.706  83.477                          
ATOM    455  OG  SER A  29     -10.324  30.446  84.477                          
ATOM    456  H   SER A  29      -8.987  28.376  84.225                          
ATOM    457  HA  SER A  29     -10.334  29.729  82.006                          
ATOM    458 1HB  SER A  29      -8.358  30.781  83.904                          
ATOM    459 2HB  SER A  29      -9.589  31.621  82.933                          
ATOM    460  HG  SER A  29     -10.331  31.168  85.110                          
ATOM    461  N   GLY A  30      -8.576  29.184  80.234                          
ATOM    462  CA  GLY A  30      -7.579  29.159  79.194                          
ATOM    463  C   GLY A  30      -7.272  27.763  78.664                          
ATOM    464  O   GLY A  30      -8.173  26.954  78.410                          
ATOM    465  H   GLY A  30      -9.533  28.939  80.023                          
ATOM    466 1HA  GLY A  30      -7.925  29.762  78.354                          
ATOM    467 2HA  GLY A  30      -6.650  29.576  79.581                          
ATOM    468  N   TYR A  31      -5.978  27.483  78.542                          
ATOM    469  CA  TYR A  31      -5.468  26.247  77.973                          
ATOM    470  C   TYR A  31      -5.170  25.164  79.020                          
ATOM    471  O   TYR A  31      -5.774  25.163  80.100                          
ATOM    472  CB  TYR A  31      -4.198  26.582  77.211                          
ATOM    473  CG  TYR A  31      -4.281  27.874  76.440                          
ATOM    474  CD1 TYR A  31      -4.537  29.094  77.073                          
ATOM    475  CD2 TYR A  31      -4.065  27.874  75.064                          
ATOM    476  CE1 TYR A  31      -4.614  30.274  76.339                          
ATOM    477  CE2 TYR A  31      -4.140  29.053  74.326                          
ATOM    478  CZ  TYR A  31      -4.400  30.255  74.967                          
ATOM    479  OH  TYR A  31      -4.511  31.421  74.230                          
ATOM    480  H   TYR A  31      -5.311  28.169  78.864                          
ATOM    481  HA  TYR A  31      -6.214  25.809  77.310                          
ATOM    482 1HB  TYR A  31      -3.390  26.642  77.941                          
ATOM    483 2HB  TYR A  31      -4.007  25.757  76.525                          
ATOM    484  HD1 TYR A  31      -4.677  29.106  78.154                          
ATOM    485  HD2 TYR A  31      -3.835  26.931  74.567                          
ATOM    486  HE1 TYR A  31      -4.841  31.217  76.835                          
ATOM    487  HE2 TYR A  31      -3.995  29.030  73.246                          
ATOM    488  HH  TYR A  31      -4.391  31.282  73.287                          
ATOM    489  N   SER A  32      -4.233  24.237  78.666                          
ATOM    490  CA  SER A  32      -3.769  23.115  79.519                          
ATOM    491  C   SER A  32      -2.790  23.622  80.552                          
ATOM    492  O   SER A  32      -2.050  24.589  80.304                          
ATOM    493  CB  SER A  32      -3.058  22.051  78.673                          
ATOM    494  OG  SER A  32      -1.808  22.551  78.205                          
ATOM    495  H   SER A  32      -3.821  24.322  77.748                          
ATOM    496  HA  SER A  32      -4.583  22.569  79.997                          
ATOM    497 1HB  SER A  32      -2.898  21.167  79.289                          
ATOM    498 2HB  SER A  32      -3.695  21.793  77.828                          
ATOM    499  HG  SER A  32      -1.958  23.333  77.668                          
ATOM    500  N   LYS A  33      -2.737  22.957  81.687                          
ATOM    501  CA  LYS A  33      -1.908  23.455  82.749                          
ATOM    502  C   LYS A  33      -0.489  23.682  82.282                          
ATOM    503  O   LYS A  33       0.085  24.714  82.578                          
ATOM    504  CB  LYS A  33      -1.918  22.501  83.903                          
ATOM    505  CG  LYS A  33      -1.565  21.101  83.513                          
ATOM    506  CD  LYS A  33      -1.543  20.213  84.743                          
ATOM    507  CE  LYS A  33      -2.975  19.894  85.145                          
ATOM    508  NZ  LYS A  33      -3.789  19.550  83.977                          
ATOM    509  H   LYS A  33      -3.272  22.109  81.809                          
ATOM    510  HA  LYS A  33      -2.281  24.423  83.085                          
ATOM    511 1HB  LYS A  33      -1.202  22.877  84.634                          
ATOM    512 2HB  LYS A  33      -2.920  22.527  84.331                          
ATOM    513 1HG  LYS A  33      -2.310  20.742  82.802                          
ATOM    514 2HG  LYS A  33      -0.585  21.111  83.038                          
ATOM    515 1HD  LYS A  33      -0.997  19.300  84.502                          
ATOM    516 2HD  LYS A  33      -1.028  20.742  85.544                          
ATOM    517 1HE  LYS A  33      -2.956  19.057  85.842                          
ATOM    518 2HE  LYS A  33      -3.393  20.770  85.642                          
ATOM    519 1HZ  LYS A  33      -4.733  19.344  84.273                          
ATOM    520 2HZ  LYS A  33      -3.801  20.329  83.333                          
ATOM    521 3HZ  LYS A  33      -3.395  18.740  83.519                          
ATOM    522  N   TRP A  34       0.041  22.728  81.517                          
ATOM    523  CA  TRP A  34       1.403  22.793  81.024                          
ATOM    524  C   TRP A  34       1.617  24.006  80.121                          
ATOM    525  O   TRP A  34       2.671  24.648  80.158                          
ATOM    526  CB  TRP A  34       1.711  21.507  80.270                          
ATOM    527  CG  TRP A  34       1.392  20.253  81.037                          
ATOM    528  CD1 TRP A  34       2.139  19.715  82.044                          
ATOM    529  CD2 TRP A  34       0.309  19.304  80.784                          
ATOM    530  NE1 TRP A  34       1.610  18.499  82.437                          
ATOM    531  CE2 TRP A  34       0.493  18.218  81.679                          
ATOM    532  CE3 TRP A  34      -0.792  19.256  79.895                          
ATOM    533  CZ2 TRP A  34      -0.372  17.113  81.721                          
ATOM    534  CZ3 TRP A  34      -1.644  18.143  79.931                          
ATOM    535  CH2 TRP A  34      -1.431  17.095  80.843                          
ATOM    536  H   TRP A  34      -0.527  21.930  81.272                          
ATOM    537  HA  TRP A  34       2.094  22.905  81.860                          
ATOM    538 1HB  TRP A  34       1.128  21.460  79.350                          
ATOM    539 2HB  TRP A  34       2.773  21.458  80.030                          
ATOM    540  HD1 TRP A  34       3.001  20.289  82.378                          
ATOM    541  HE1 TRP A  34       1.980  17.904  83.165                          
ATOM    542  HE3 TRP A  34      -1.013  20.048  79.181                          
ATOM    543  HZ2 TRP A  34      -0.176  16.318  82.441                          
ATOM    544  HZ3 TRP A  34      -2.478  18.114  79.229                          
ATOM    545  HH2 TRP A  34      -2.120  16.250  80.853                          
ATOM    546  N   HIS A  35       0.618  24.326  79.312                          
ATOM    547  CA  HIS A  35       0.721  25.471  78.403                          
ATOM    548  C   HIS A  35       0.637  26.798  79.141                          
ATOM    549  O   HIS A  35       1.546  27.622  79.035                          
ATOM    550  CB  HIS A  35      -0.373  25.401  77.328                          
ATOM    551  CG  HIS A  35      -0.225  26.481  76.274                          
ATOM    552  ND1 HIS A  35       0.927  26.647  75.520                          
ATOM    553  CD2 HIS A  35      -1.075  27.450  75.867                          
ATOM    554  CE1 HIS A  35       0.774  27.670  74.708                          
ATOM    555  NE2 HIS A  35      -0.441  28.172  74.903                          
ATOM    556  H   HIS A  35      -0.227  23.773  79.322                          
ATOM    557  HA  HIS A  35       1.693  25.461  77.910                          
ATOM    558 1HB  HIS A  35      -0.333  24.441  76.812                          
ATOM    559 2HB  HIS A  35      -1.355  25.527  77.783                          
ATOM    560  HD2 HIS A  35      -2.090  27.717  76.163                          
ATOM    561  HE1 HIS A  35       1.576  27.966  74.032                          
ATOM    562  HE2 HIS A  35      -0.838  28.963  74.417                          
ATOM    563  N   LEU A  36      -0.485  27.015  79.840                          
ATOM    564  CA  LEU A  36      -0.656  28.197  80.681                          
ATOM    565  C   LEU A  36       0.649  28.478  81.407                          
ATOM    566  O   LEU A  36       1.092  29.605  81.502                          
ATOM    567  CB  LEU A  36      -1.756  27.952  81.708                          
ATOM    568  CG  LEU A  36      -2.153  29.146  82.577                          
ATOM    569  CD1 LEU A  36      -2.267  30.394  81.727                          
ATOM    570  CD2 LEU A  36      -3.463  28.851  83.293                          
ATOM    571  H   LEU A  36      -1.235  26.341  79.784                          
ATOM    572  HA  LEU A  36      -0.877  29.061  80.056                          
ATOM    573 1HB  LEU A  36      -2.574  27.702  81.035                          
ATOM    574 2HB  LEU A  36      -1.532  27.094  82.342                          
ATOM    575  HG  LEU A  36      -1.386  29.258  83.343                          
ATOM    576 1HD1 LEU A  36      -2.550  31.238  82.356                          
ATOM    577 2HD1 LEU A  36      -1.307  30.601  81.254                          
ATOM    578 3HD1 LEU A  36      -3.026  30.243  80.960                          
ATOM    579 1HD2 LEU A  36      -3.740  29.706  83.911                          
ATOM    580 2HD2 LEU A  36      -4.246  28.665  82.558                          
ATOM    581 3HD2 LEU A  36      -3.343  27.971  83.925                          
ATOM    582  N   GLN A  37       1.267  27.429  81.914                          
ATOM    583  CA  GLN A  37       2.511  27.563  82.614                          
ATOM    584  C   GLN A  37       3.587  28.077  81.684                          
ATOM    585  O   GLN A  37       4.329  29.012  82.027                          
ATOM    586  CB  GLN A  37       2.964  26.230  83.155                          
ATOM    587  CG  GLN A  37       2.138  25.673  84.282                          
ATOM    588  CD  GLN A  37       2.839  24.509  84.938                          
ATOM    589  OE1 GLN A  37       3.901  24.679  85.562                          
ATOM    590  NE2 GLN A  37       2.265  23.318  84.785                          
ATOM    591  H   GLN A  37       0.856  26.513  81.807                          
ATOM    592  HA  GLN A  37       2.404  28.298  83.411                          
ATOM    593 1HB  GLN A  37       2.948  25.529  82.320                          
ATOM    594 2HB  GLN A  37       3.990  26.362  83.498                          
ATOM    595 1HG  GLN A  37       1.693  26.301  85.054                          
ATOM    596 2HG  GLN A  37       1.352  25.288  83.631                          
ATOM    597 1HE2 GLN A  37       2.681  22.505  85.196                          
ATOM    598 2HE2 GLN A  37       1.418  23.234  84.260                          
ATOM    599  N   ARG A  38       3.719  27.430  80.521                          
ATOM    600  CA  ARG A  38       4.715  27.850  79.506                          
ATOM    601  C   ARG A  38       4.566  29.351  79.220                          
ATOM    602  O   ARG A  38       5.516  30.112  79.410                          
ATOM    603  CB  ARG A  38       4.539  27.033  78.188                          
ATOM    604  CG  ARG A  38       5.782  26.919  77.261                          
ATOM    605  CD  ARG A  38       5.438  26.302  75.890                          
ATOM    606  NE  ARG A  38       5.109  24.864  75.965                          
ATOM    607  CZ  ARG A  38       6.013  23.876  76.105                          
ATOM    608  NH1 ARG A  38       7.313  24.155  76.144                          
ATOM    609  NH2 ARG A  38       5.619  22.610  76.193                          
ATOM    610  H   ARG A  38       3.126  26.636  80.329                          
ATOM    611  HA  ARG A  38       5.723  27.694  79.891                          
ATOM    612 1HB  ARG A  38       4.234  26.028  78.475                          
ATOM    613 2HB  ARG A  38       3.737  27.509  77.624                          
ATOM    614 1HG  ARG A  38       6.193  27.917  77.107                          
ATOM    615 2HG  ARG A  38       6.526  26.293  77.755                          
ATOM    616 1HD  ARG A  38       4.578  26.824  75.473                          
ATOM    617 2HD  ARG A  38       6.292  26.420  75.225                          
ATOM    618  HE  ARG A  38       4.208  24.406  75.927                          
ATOM    619 1HH1 ARG A  38       7.624  25.113  76.069                          
ATOM    620 2HH1 ARG A  38       7.984  23.408  76.249                          
ATOM    621 1HH2 ARG A  38       4.634  22.387  76.155                          
ATOM    622 2HH2 ARG A  38       6.305  21.877  76.297                          
ATOM    623  N   MET A  39       3.346  29.767  78.807                          
ATOM    624  CA  MET A  39       3.064  31.156  78.453                          
ATOM    625  C   MET A  39       3.449  32.114  79.566                          
ATOM    626  O   MET A  39       4.280  33.001  79.346                          
ATOM    627  CB  MET A  39       1.580  31.342  78.150                          
ATOM    628  CG  MET A  39       1.055  30.817  76.822                          
ATOM    629  SD  MET A  39      -0.740  30.784  76.802                          
ATOM    630  CE  MET A  39      -1.061  32.372  77.546                          
ATOM    631  H   MET A  39       2.600  29.089  78.741                          
ATOM    632  HA  MET A  39       3.656  31.446  77.585                          
ATOM    633 1HB  MET A  39       1.029  30.843  78.946                          
ATOM    634 2HB  MET A  39       1.380  32.414  78.185                          
ATOM    635 1HG  MET A  39       1.423  31.468  76.030                          
ATOM    636 2HG  MET A  39       1.446  29.810  76.677                          
ATOM    637 1HE  MET A  39      -2.137  32.530  77.617                          
ATOM    638 2HE  MET A  39      -0.622  32.402  78.544                          
ATOM    639 3HE  MET A  39      -0.619  33.157  76.932                          
ATOM    640  N   PHE A  40       2.854  31.884  80.754                          
ATOM    641  CA  PHE A  40       3.043  32.680  81.977                          
ATOM    642  C   PHE A  40       4.511  32.796  82.391                          
ATOM    643  O   PHE A  40       4.938  33.849  82.862                          
ATOM    644  CB  PHE A  40       2.238  32.037  83.098                          
ATOM    645  CG  PHE A  40       2.149  32.828  84.363                          
ATOM    646  CD1 PHE A  40       3.211  32.852  85.282                          
ATOM    647  CD2 PHE A  40       0.969  33.481  84.683                          
ATOM    648  CE1 PHE A  40       3.094  33.511  86.488                          
ATOM    649  CE2 PHE A  40       0.843  34.150  85.895                          
ATOM    650  CZ  PHE A  40       1.903  34.159  86.805                          
ATOM    651  H   PHE A  40       2.224  31.097  80.809                          
ATOM    652  HA  PHE A  40       2.703  33.703  81.809                          
ATOM    653 1HB  PHE A  40       1.209  31.877  82.777                          
ATOM    654 2HB  PHE A  40       2.682  31.083  83.378                          
ATOM    655  HD1 PHE A  40       4.142  32.341  85.034                          
ATOM    656  HD2 PHE A  40       0.142  33.464  83.973                          
ATOM    657  HE1 PHE A  40       3.931  33.522  87.186                          
ATOM    658  HE2 PHE A  40      -0.084  34.669  86.139                          
ATOM    659  HZ  PHE A  40       1.797  34.670  87.761                          
ATOM    660  N   LYS A  41       5.283  31.715  82.261                          
ATOM    661  CA  LYS A  41       6.700  31.794  82.601                          
ATOM    662  C   LYS A  41       7.402  32.718  81.653                          
ATOM    663  O   LYS A  41       8.147  33.616  82.059                          
ATOM    664  CB  LYS A  41       7.410  30.431  82.516                          
ATOM    665  CG  LYS A  41       8.931  30.518  82.823                          
ATOM    666  CD  LYS A  41       9.194  31.335  84.065                          
ATOM    667  CE  LYS A  41      10.413  30.852  84.835                          
ATOM    668  NZ  LYS A  41      10.421  29.372  85.043                          
ATOM    669  H   LYS A  41       4.888  30.847  81.929                          
ATOM    670  HA  LYS A  41       6.817  32.210  83.602                          
ATOM    671 1HB  LYS A  41       6.920  29.771  83.232                          
ATOM    672 2HB  LYS A  41       7.253  30.051  81.506                          
ATOM    673 1HG  LYS A  41       9.314  29.507  82.964                          
ATOM    674 2HG  LYS A  41       9.430  30.979  81.972                          
ATOM    675 1HD  LYS A  41       9.351  32.374  83.771                          
ATOM    676 2HD  LYS A  41       8.321  31.271  84.714                          
ATOM    677 1HE  LYS A  41      11.304  31.136  84.277                          
ATOM    678 2HE  LYS A  41      10.421  31.346  85.807                          
ATOM    679 1HZ  LYS A  41      11.249  29.109  85.558                          
ATOM    680 2HZ  LYS A  41       9.600  29.100  85.565                          
ATOM    681 3HZ  LYS A  41      10.419  28.906  84.147                          
ATOM    682  N   LYS A  42       7.213  32.447  80.372                          
ATOM    683  CA  LYS A  42       7.844  33.238  79.354                          
ATOM    684  C   LYS A  42       7.344  34.647  79.429                          
ATOM    685  O   LYS A  42       8.073  35.562  79.134                          
ATOM    686  CB  LYS A  42       7.576  32.641  77.974                          
ATOM    687  CG  LYS A  42       6.423  33.285  77.204                          
ATOM    688  CD  LYS A  42       6.110  32.525  75.910                          
ATOM    689  CE  LYS A  42       6.246  33.399  74.663                          
ATOM    690  NZ  LYS A  42       7.298  32.902  73.721                          
ATOM    691  H   LYS A  42       6.618  31.675  80.107                          
ATOM    692  HA  LYS A  42       8.921  33.267  79.523                          
ATOM    693 1HB  LYS A  42       8.495  32.747  77.396                          
ATOM    694 2HB  LYS A  42       7.360  31.582  78.120                          
ATOM    695 1HG  LYS A  42       5.539  33.288  77.843                          
ATOM    696 2HG  LYS A  42       6.699  34.311  76.961                          
ATOM    697 1HD  LYS A  42       6.799  31.683  75.826                          
ATOM    698 2HD  LYS A  42       5.088  32.151  75.965                          
ATOM    699 1HE  LYS A  42       5.286  33.413  74.149                          
ATOM    700 2HE  LYS A  42       6.502  34.410  74.981                          
ATOM    701 1HZ  LYS A  42       7.347  33.513  72.918                          
ATOM    702 2HZ  LYS A  42       8.193  32.891  74.190                          
ATOM    703 3HZ  LYS A  42       7.065  31.967  73.419                          
ATOM    704  N   GLU A  43       6.100  34.801  79.856                          
ATOM    705  CA  GLU A  43       5.453  36.103  79.942                          
ATOM    706  C   GLU A  43       5.917  36.949  81.133                          
ATOM    707  O   GLU A  43       6.071  38.167  80.965                          
ATOM    708  CB  GLU A  43       3.931  35.931  80.026                          
ATOM    709  CG  GLU A  43       3.190  36.123  78.720                          
ATOM    710  CD  GLU A  43       3.725  37.270  77.863                          
ATOM    711  OE1 GLU A  43       3.665  38.447  78.303                          
ATOM    712  OE2 GLU A  43       4.194  36.995  76.735                          
ATOM    713  H   GLU A  43       5.578  33.982  80.133                          
ATOM    714  HA  GLU A  43       5.696  36.696  79.059                          
ATOM    715 1HB  GLU A  43       3.745  34.923  80.396                          
ATOM    716 2HB  GLU A  43       3.567  36.658  80.752                          
ATOM    717 1HG  GLU A  43       3.165  35.227  78.100                          
ATOM    718 2HG  GLU A  43       2.178  36.374  79.034                          
ATOM    719  N   THR A  44       6.093  36.293  82.337                          
ATOM    720  CA  THR A  44       6.464  36.945  83.640                          
ATOM    721  C   THR A  44       7.851  36.527  84.240                          
ATOM    722  O   THR A  44       8.371  37.212  85.143                          
ATOM    723  CB  THR A  44       5.345  36.706  84.735                          
ATOM    724  OG1 THR A  44       5.383  35.355  85.270                          
ATOM    725  CG2 THR A  44       3.986  36.922  84.125                          
ATOM    726  H   THR A  44       5.961  35.292  82.342                          
ATOM    727  HA  THR A  44       6.547  38.023  83.502                          
ATOM    728  HB  THR A  44       5.507  37.396  85.563                          
ATOM    729  HG1 THR A  44       4.691  35.252  85.928                          
ATOM    730 1HG2 THR A  44       3.219  36.757  84.881                          
ATOM    731 2HG2 THR A  44       3.914  37.943  83.750                          
ATOM    732 3HG2 THR A  44       3.842  36.222  83.303                          
ATOM    733  N   GLY A  45       8.447  35.419  83.712                          
ATOM    734  CA  GLY A  45       9.714  34.861  84.230                          
ATOM    735  C   GLY A  45       9.525  34.203  85.609                          
ATOM    736  O   GLY A  45      10.479  33.818  86.286                          
ATOM    737  H   GLY A  45       8.002  34.959  82.931                          
ATOM    738 1HA  GLY A  45      10.085  34.111  83.531                          
ATOM    739 2HA  GLY A  45      10.445  35.663  84.322                          
ATOM    740  N   HIS A  46       8.261  34.075  85.988                          
ATOM    741  CA  HIS A  46       7.832  33.563  87.281                          
ATOM    742  C   HIS A  46       7.003  32.307  87.087                          
ATOM    743  O   HIS A  46       6.021  32.348  86.366                          
ATOM    744  CB  HIS A  46       6.916  34.594  87.923                          
ATOM    745  CG  HIS A  46       7.476  35.444  89.007                          
ATOM    746  ND1 HIS A  46       7.701  36.795  88.831                          
ATOM    747  CD2 HIS A  46       7.642  35.201  90.325                          
ATOM    748  CE1 HIS A  46       7.966  37.346  90.000                          
ATOM    749  NE2 HIS A  46       7.936  36.400  90.923                          
ATOM    750  H   HIS A  46       7.545  34.353  85.332                          
ATOM    751  HA  HIS A  46       8.704  33.286  87.873                          
ATOM    752 1HB  HIS A  46       6.568  35.306  87.174                          
ATOM    753 2HB  HIS A  46       6.059  34.101  88.381                          
ATOM    754  HD2 HIS A  46       7.584  34.291  90.923                          
ATOM    755  HE1 HIS A  46       8.162  38.415  90.078                          
ATOM    756  HE2 HIS A  46       8.101  36.530  91.911                          
ATOM    757  N   SER A  47       7.378  31.205  87.735                          
ATOM    758  CA  SER A  47       6.572  29.989  87.637                          
ATOM    759  C   SER A  47       5.179  30.261  88.222                          
ATOM    760  O   SER A  47       5.072  30.812  89.298                          
ATOM    761  CB  SER A  47       7.211  28.846  88.435                          
ATOM    762  OG  SER A  47       8.593  29.069  88.643                          
ATOM    763  H   SER A  47       8.219  31.210  88.294                          
ATOM    764  HA  SER A  47       6.502  29.597  86.622                          
ATOM    765 1HB  SER A  47       6.709  28.772  89.399                          
ATOM    766 2HB  SER A  47       7.075  27.917  87.884                          
ATOM    767  HG  SER A  47       8.963  28.338  89.144                          
ATOM    768  N   LEU A  48       4.113  29.885  87.533                          
ATOM    769  CA  LEU A  48       2.783  30.133  88.066                          
ATOM    770  C   LEU A  48       2.654  29.647  89.552                          
ATOM    771  O   LEU A  48       2.287  30.418  90.455                          
ATOM    772  CB  LEU A  48       1.772  29.435  87.153                          
ATOM    773  CG  LEU A  48       0.483  30.161  86.787                          
ATOM    774  CD1 LEU A  48      -0.685  29.255  87.066                          
ATOM    775  CD2 LEU A  48       0.343  31.451  87.560                          
ATOM    776  H   LEU A  48       4.223  29.427  86.640                          
ATOM    777  HA  LEU A  48       2.589  31.205  88.078                          
ATOM    778 1HB  LEU A  48       2.382  29.335  86.257                          
ATOM    779 2HB  LEU A  48       1.509  28.445  87.525                          
ATOM    780  HG  LEU A  48       0.548  30.425  85.731                          
ATOM    781 1HD1 LEU A  48      -1.612  29.766  86.807                          
ATOM    782 2HD1 LEU A  48      -0.593  28.348  86.469                          
ATOM    783 3HD1 LEU A  48      -0.698  28.994  88.124                          
ATOM    784 1HD2 LEU A  48      -0.586  31.946  87.276                          
ATOM    785 2HD2 LEU A  48       0.328  31.236  88.629                          
ATOM    786 3HD2 LEU A  48       1.185  32.105  87.333                          
ATOM    787  N   GLY A  49       3.012  28.390  89.811                          
ATOM    788  CA  GLY A  49       2.832  27.829  91.151                          
ATOM    789  C   GLY A  49       3.367  28.685  92.318                          
ATOM    790  O   GLY A  49       2.628  28.991  93.259                          
ATOM    791  H   GLY A  49       3.410  27.821  89.078                          
ATOM    792 1HA  GLY A  49       1.768  27.682  91.335                          
ATOM    793 2HA  GLY A  49       3.346  26.870  91.208                          
ATOM    794  N   GLN A  50       4.657  29.060  92.226                          
ATOM    795  CA  GLN A  50       5.394  29.812  93.251                          
ATOM    796  C   GLN A  50       4.993  31.291  93.316                          
ATOM    797  O   GLN A  50       5.218  31.980  94.321                          
ATOM    798  CB  GLN A  50       6.915  29.642  93.000                          
ATOM    799  CG  GLN A  50       7.717  30.918  92.877                          
ATOM    800  CD  GLN A  50       9.184  30.649  92.591                          
ATOM    801  OE1 GLN A  50       9.821  31.391  91.815                          
ATOM    802  NE2 GLN A  50       9.730  29.591  93.208                          
ATOM    803  H   GLN A  50       5.157  28.804  91.387                          
ATOM    804  HA  GLN A  50       5.168  29.404  94.236                          
ATOM    805 1HB  GLN A  50       7.308  29.059  93.833                          
ATOM    806 2HB  GLN A  50       7.020  29.072  92.077                          
ATOM    807 1HG  GLN A  50       7.400  31.756  92.257                          
ATOM    808 2HG  GLN A  50       7.613  31.187  93.929                          
ATOM    809 1HE2 GLN A  50      10.693  29.365  93.057                          
ATOM    810 2HE2 GLN A  50       9.175  29.027  93.820                          
ATOM    811  N   TYR A  51       4.393  31.779  92.247                          
ATOM    812  CA  TYR A  51       3.892  33.148  92.211                          
ATOM    813  C   TYR A  51       2.591  33.218  93.018                          
ATOM    814  O   TYR A  51       2.417  34.071  93.893                          
ATOM    815  CB  TYR A  51       3.648  33.572  90.763                          
ATOM    816  CG  TYR A  51       2.899  34.858  90.662                          
ATOM    817  CD1 TYR A  51       3.531  36.080  90.902                          
ATOM    818  CD2 TYR A  51       1.539  34.842  90.408                          
ATOM    819  CE1 TYR A  51       2.797  37.280  90.891                          
ATOM    820  CE2 TYR A  51       0.799  36.015  90.390                          
ATOM    821  CZ  TYR A  51       1.422  37.234  90.638                          
ATOM    822  OH  TYR A  51       0.685  38.381  90.639                          
ATOM    823  H   TYR A  51       4.278  31.190  91.434                          
ATOM    824  HA  TYR A  51       4.612  33.818  92.682                          
ATOM    825 1HB  TYR A  51       4.624  33.668  90.286                          
ATOM    826 2HB  TYR A  51       3.086  32.771  90.283                          
ATOM    827  HD1 TYR A  51       4.603  36.088  91.100                          
ATOM    828  HD2 TYR A  51       1.050  33.886  90.221                          
ATOM    829  HE1 TYR A  51       3.295  38.232  91.076                          
ATOM    830  HE2 TYR A  51      -0.271  35.981  90.182                          
ATOM    831  HH  TYR A  51      -0.246  38.229  90.458                          
ATOM    832  N   ILE A  52       1.695  32.279  92.779                          
ATOM    833  CA  ILE A  52       0.478  32.298  93.534                          
ATOM    834  C   ILE A  52       0.763  32.191  94.979                          
ATOM    835  O   ILE A  52       0.170  32.889  95.759                          
ATOM    836  CB  ILE A  52      -0.449  31.162  93.170                          
ATOM    837  CG1 ILE A  52      -0.912  31.345  91.760                          
ATOM    838  CG2 ILE A  52      -1.622  31.126  94.117                          
ATOM    839  CD1 ILE A  52      -1.670  30.159  91.242                          
ATOM    840  H   ILE A  52       1.863  31.567  92.083                          
ATOM    841  HA  ILE A  52      -0.032  33.254  93.417                          
ATOM    842  HB  ILE A  52       0.104  30.224  93.212                          
ATOM    843 1HG1 ILE A  52      -1.545  32.231  91.739                          
ATOM    844 2HG1 ILE A  52      -0.026  31.518  91.148                          
ATOM    845 1HG2 ILE A  52      -2.284  30.304  93.845                          
ATOM    846 2HG2 ILE A  52      -1.263  30.981  95.135                          
ATOM    847 3HG2 ILE A  52      -2.169  32.067  94.056                          
ATOM    848 1HD1 ILE A  52      -1.982  30.346  90.214                          
ATOM    849 2HD1 ILE A  52      -1.031  29.276  91.271                          
ATOM    850 3HD1 ILE A  52      -2.550  29.990  91.861                          
ATOM    851  N   ARG A  53       1.649  31.285  95.327                          
ATOM    852  CA  ARG A  53       1.969  31.067  96.716                          
ATOM    853  C   ARG A  53       2.683  32.278  97.274                          
ATOM    854  O   ARG A  53       2.470  32.679  98.414                          
ATOM    855  CB  ARG A  53       2.820  29.809  96.859                          
ATOM    856  CG  ARG A  53       2.585  29.023  98.159                          
ATOM    857  CD  ARG A  53       2.761  27.516  97.993                          
ATOM    858  NE  ARG A  53       3.613  27.133  96.887                          
ATOM    859  CZ  ARG A  53       4.871  27.499  96.883                          
ATOM    860  NH1 ARG A  53       5.299  28.242  97.908                          
ATOM    861  NH2 ARG A  53       5.700  27.170  95.893                          
ATOM    862  H   ARG A  53       2.110  30.736  94.615                          
ATOM    863  HA  ARG A  53       1.051  30.940  97.291                          
ATOM    864 1HB  ARG A  53       2.593  29.173  96.005                          
ATOM    865 2HB  ARG A  53       3.863  30.124  96.811                          
ATOM    866 1HG  ARG A  53       3.294  29.373  98.909                          
ATOM    867 2HG  ARG A  53       1.568  29.217  98.502                          
ATOM    868 1HD  ARG A  53       3.202  27.109  98.902                          
ATOM    869 2HD  ARG A  53       1.785  27.062  97.828                          
ATOM    870  HE  ARG A  53       3.392  26.595  96.060                          
ATOM    871 1HH1 ARG A  53       4.658  28.498  98.646                          
ATOM    872 2HH1 ARG A  53       6.262  28.544  97.941                          
ATOM    873 1HH2 ARG A  53       5.360  26.621  95.115                          
ATOM    874 2HH2 ARG A  53       6.663  27.471  95.924                          
ATOM    875  N   SER A  54       3.532  32.875  96.470                          
ATOM    876  CA  SER A  54       4.252  34.069  96.928                          
ATOM    877  C   SER A  54       3.267  35.180  97.212                          
ATOM    878  O   SER A  54       3.480  35.969  98.109                          
ATOM    879  CB  SER A  54       5.265  34.518  95.878                          
ATOM    880  OG  SER A  54       6.241  33.506  95.685                          
ATOM    881  H   SER A  54       3.689  32.514  95.540                          
ATOM    882  HA  SER A  54       4.888  33.885  97.795                          
ATOM    883 1HB  SER A  54       4.737  34.711  94.945                          
ATOM    884 2HB  SER A  54       5.741  35.436  96.221                          
ATOM    885  HG  SER A  54       6.874  33.795  95.024                          
ATOM    886  N   ARG A  55       2.183  35.210  96.443                          
ATOM    887  CA  ARG A  55       1.161  36.211  96.618                          
ATOM    888  C   ARG A  55       0.315  35.949  97.869                          
ATOM    889  O   ARG A  55      -0.058  36.882  98.575                          
ATOM    890  CB  ARG A  55       0.271  36.263  95.391                          
ATOM    891  CG  ARG A  55       1.008  36.670  94.147                          
ATOM    892  CD  ARG A  55       0.816  38.148  93.868                          
ATOM    893  NE  ARG A  55       1.147  38.936  95.039                          
ATOM    894  CZ  ARG A  55       0.296  39.640  95.790                          
ATOM    895  NH1 ARG A  55      -0.991  39.708  95.500                          
ATOM    896  NH2 ARG A  55       0.755  40.290  96.842                          
ATOM    897  H   ARG A  55       2.073  34.515  95.719                          
ATOM    898  HA  ARG A  55       1.623  37.188  96.762                          
ATOM    899 1HB  ARG A  55      -0.157  35.269  95.266                          
ATOM    900 2HB  ARG A  55      -0.524  36.977  95.606                          
ATOM    901 1HG  ARG A  55       2.068  36.456  94.286                          
ATOM    902 2HG  ARG A  55       0.626  36.084  93.311                          
ATOM    903 1HD  ARG A  55       1.463  38.439  93.041                          
ATOM    904 2HD  ARG A  55      -0.224  38.325  93.595                          
ATOM    905  HE  ARG A  55       2.044  39.089  95.481                          
ATOM    906 1HH1 ARG A  55      -1.351  39.219  94.693                          
ATOM    907 2HH1 ARG A  55      -1.610  40.249  96.087                          
ATOM    908 1HH2 ARG A  55       1.740  40.249  97.067                          
ATOM    909 2HH2 ARG A  55       0.122  40.826  97.416                          
ATOM    910  N   LYS A  56      -0.002  34.676  98.144                          
ATOM    911  CA  LYS A  56      -0.775  34.322  99.354                          
ATOM    912  C   LYS A  56       0.050  34.557 100.628                          
ATOM    913  O   LYS A  56      -0.469  35.015 101.668                          
ATOM    914  CB  LYS A  56      -1.201  32.871  99.266                          
ATOM    915  CG  LYS A  56      -2.263  32.611  98.216                          
ATOM    916  CD  LYS A  56      -2.696  31.161  98.328                          
ATOM    917  CE  LYS A  56      -3.951  30.868  97.522                          
ATOM    918  NZ  LYS A  56      -4.381  29.454  97.743                          
ATOM    919  H   LYS A  56       0.293  33.945  97.513                          
ATOM    920  HA  LYS A  56      -1.654  34.962  99.431                          
ATOM    921 1HB  LYS A  56      -0.307  32.289  99.039                          
ATOM    922 2HB  LYS A  56      -1.578  32.588 100.249                          
ATOM    923 1HG  LYS A  56      -3.101  33.285  98.397                          
ATOM    924 2HG  LYS A  56      -1.837  32.817  97.234                          
ATOM    925 1HD  LYS A  56      -1.885  30.527  97.966                          
ATOM    926 2HD  LYS A  56      -2.889  30.936  99.377                          
ATOM    927 1HE  LYS A  56      -4.731  31.557  97.842                          
ATOM    928 2HE  LYS A  56      -3.727  31.037  96.469                          
ATOM    929 1HZ  LYS A  56      -5.215  29.268  97.204                          
ATOM    930 2HZ  LYS A  56      -3.644  28.828  97.451                          
ATOM    931 3HZ  LYS A  56      -4.575  29.311  98.724                          
ATOM    932  N   MET A  57       1.364  34.253 100.552                          
ATOM    933  CA  MET A  57       2.231  34.458 101.703                          
ATOM    934  C   MET A  57       2.406  35.945 101.918                          
ATOM    935  O   MET A  57       2.314  36.435 103.021                          
ATOM    936  CB  MET A  57       3.577  33.718 101.501                          
ATOM    937  CG  MET A  57       3.470  32.190 101.509                          
ATOM    938  SD  MET A  57       2.719  31.582 102.980                          
ATOM    939  CE  MET A  57       1.215  30.979 102.282                          
ATOM    940  H   MET A  57       1.746  33.882  99.694                          
ATOM    941  HA  MET A  57       1.765  34.045 102.597                          
ATOM    942 1HB  MET A  57       3.980  34.048 100.545                          
ATOM    943 2HB  MET A  57       4.240  34.039 102.306                          
ATOM    944 1HG  MET A  57       2.876  31.887 100.648                          
ATOM    945 2HG  MET A  57       4.476  31.779 101.420                          
ATOM    946 1HE  MET A  57       0.595  30.549 103.069                          
ATOM    947 2HE  MET A  57       0.680  31.801 101.805                          
ATOM    948 3HE  MET A  57       1.440  30.213 101.539                          
ATOM    949  N   THR A  58       2.580  36.701 100.859                          
ATOM    950  CA  THR A  58       2.738  38.126 101.108                          
ATOM    951  C   THR A  58       1.439  38.743 101.679                          
ATOM    952  O   THR A  58       1.472  39.575 102.592                          
ATOM    953  CB  THR A  58       3.199  38.855  99.849                          
ATOM    954  OG1 THR A  58       2.860  40.209  99.955                          
ATOM    955  CG2 THR A  58       2.535  38.288  98.638                          
ATOM    956  H   THR A  58       2.603  36.316  99.926                          
ATOM    957  HA  THR A  58       3.511  38.286 101.860                          
ATOM    958  HB  THR A  58       4.281  38.762  99.762                          
ATOM    959  HG1 THR A  58       3.148  40.673  99.165                          
ATOM    960 1HG2 THR A  58       2.878  38.822  97.752                          
ATOM    961 2HG2 THR A  58       2.787  37.232  98.546                          
ATOM    962 3HG2 THR A  58       1.455  38.397  98.732                          
ATOM    963  N   GLU A  59       0.290  38.291 101.198                          
ATOM    964  CA  GLU A  59      -1.001  38.825 101.691                          
ATOM    965  C   GLU A  59      -1.317  38.410 103.145                          
ATOM    966  O   GLU A  59      -1.900  39.180 103.895                          
ATOM    967  CB  GLU A  59      -2.128  38.356 100.788                          
ATOM    968  CG  GLU A  59      -2.208  39.113  99.474                          
ATOM    969  CD  GLU A  59      -3.455  39.963  99.354                          
ATOM    970  OE1 GLU A  59      -4.579  39.397  99.433                          
ATOM    971  OE2 GLU A  59      -3.308  41.195  99.164                          
ATOM    972  H   GLU A  59       0.294  37.574 100.487                          
ATOM    973  HA  GLU A  59      -0.971  39.915 101.699                          
ATOM    974 1HB  GLU A  59      -1.961  37.296 100.595                          
ATOM    975 2HB  GLU A  59      -3.056  38.482 101.345                          
ATOM    976 1HG  GLU A  59      -1.341  39.746  99.285                          
ATOM    977 2HG  GLU A  59      -2.250  38.323  98.725                          
ATOM    978  N   ILE A  60      -0.988  37.168 103.511                          
ATOM    979  CA  ILE A  60      -1.193  36.702 104.873                          
ATOM    980  C   ILE A  60      -0.270  37.444 105.805                          
ATOM    981  O   ILE A  60      -0.553  37.620 106.977                          
ATOM    982  CB  ILE A  60      -0.864  35.214 104.989                          
ATOM    983  CG1 ILE A  60      -1.948  34.435 104.272                          
ATOM    984  CG2 ILE A  60      -0.733  34.789 106.443                          
ATOM    985  CD1 ILE A  60      -1.760  32.934 104.245                          
ATOM    986  H   ILE A  60      -0.589  36.540 102.828                          
ATOM    987  HA  ILE A  60      -2.201  36.939 105.212                          
ATOM    988  HB  ILE A  60       0.079  35.018 104.480                          
ATOM    989 1HG1 ILE A  60      -2.891  34.659 104.769                          
ATOM    990 2HG1 ILE A  60      -1.984  34.800 103.245                          
ATOM    991 1HG2 ILE A  60      -0.499  33.726 106.492                          
ATOM    992 2HG2 ILE A  60       0.066  35.358 106.918                          
ATOM    993 3HG2 ILE A  60      -1.672  34.978 106.964                          
ATOM    994 1HD1 ILE A  60      -2.589  32.472 103.708                          
ATOM    995 2HD1 ILE A  60      -0.823  32.693 103.741                          
ATOM    996 3HD1 ILE A  60      -1.732  32.552 105.264                          
ATOM    997  N   ALA A  61       0.856  37.863 105.283                          
ATOM    998  CA  ALA A  61       1.836  38.589 106.076                          
ATOM    999  C   ALA A  61       1.370  39.997 106.447                          
ATOM   1000  O   ALA A  61       1.648  40.463 107.546                          
ATOM   1001  CB  ALA A  61       3.151  38.686 105.314                          
ATOM   1002  H   ALA A  61       1.048  37.678 104.309                          
ATOM   1003  HA  ALA A  61       1.991  38.055 107.014                          
ATOM   1004 1HB  ALA A  61       3.879  39.231 105.915                          
ATOM   1005 2HB  ALA A  61       3.528  37.684 105.108                          
ATOM   1006 3HB  ALA A  61       2.989  39.213 104.375                          
ATOM   1007  N   GLN A  62       0.713  40.676 105.514                          
ATOM   1008  CA  GLN A  62       0.196  42.023 105.715                          
ATOM   1009  C   GLN A  62      -0.997  42.047 106.647                          
ATOM   1010  O   GLN A  62      -1.212  43.035 107.309                          
ATOM   1011  CB  GLN A  62      -0.248  42.602 104.381                          
ATOM   1012  CG  GLN A  62       0.666  42.253 103.236                          
ATOM   1013  CD  GLN A  62       0.554  43.249 102.114                          
ATOM   1014  OE1 GLN A  62       1.152  44.324 102.170                          
ATOM   1015  NE2 GLN A  62      -0.212  42.891 101.082                          
ATOM   1016  H   GLN A  62       0.564  40.235 104.618                          
ATOM   1017  HA  GLN A  62       0.959  42.640 106.189                          
ATOM   1018 1HB  GLN A  62      -1.250  42.219 104.189                          
ATOM   1019 2HB  GLN A  62      -0.291  43.684 104.506                          
ATOM   1020 1HG  GLN A  62       1.718  42.006 103.375                          
ATOM   1021 2HG  GLN A  62       0.117  41.352 102.958                          
ATOM   1022 1HE2 GLN A  62      -0.326  43.512 100.304                          
ATOM   1023 2HE2 GLN A  62      -0.672  42.003 101.083                          
ATOM   1024  N   LYS A  63      -1.788  40.972 106.646                          
ATOM   1025  CA  LYS A  63      -2.943  40.866 107.531                          
ATOM   1026  C   LYS A  63      -2.489  40.499 108.940                          
ATOM   1027  O   LYS A  63      -3.126  40.876 109.924                          
ATOM   1028  CB  LYS A  63      -3.916  39.775 107.052                          
ATOM   1029  CG  LYS A  63      -4.908  40.193 106.001                          
ATOM   1030  CD  LYS A  63      -5.789  39.016 105.616                          
ATOM   1031  CE  LYS A  63      -6.444  39.237 104.259                          
ATOM   1032  NZ  LYS A  63      -6.102  40.568 103.700                          
ATOM   1033  H   LYS A  63      -1.581  40.211 106.015                          
ATOM   1034  HA  LYS A  63      -3.447  41.831 107.597                          
ATOM   1035 1HB  LYS A  63      -3.311  38.959 106.655                          
ATOM   1036 2HB  LYS A  63      -4.463  39.427 107.928                          
ATOM   1037 1HG  LYS A  63      -5.518  41.002 106.403                          
ATOM   1038 2HG  LYS A  63      -4.360  40.551 105.130                          
ATOM   1039 1HD  LYS A  63      -5.172  38.117 105.581                          
ATOM   1040 2HD  LYS A  63      -6.561  38.896 106.376                          
ATOM   1041 1HE  LYS A  63      -6.101  38.456 103.582                          
ATOM   1042 2HE  LYS A  63      -7.524  39.159 104.384                          
ATOM   1043 1HZ  LYS A  63      -6.552  40.682 102.803                          
ATOM   1044 2HZ  LYS A  63      -6.421  41.291 104.330                          
ATOM   1045 3HZ  LYS A  63      -5.101  40.638 103.586                          
ATOM   1046  N   LEU A  64      -1.412  39.739 109.050                          
ATOM   1047  CA  LEU A  64      -0.961  39.412 110.370                          
ATOM   1048  C   LEU A  64      -0.521  40.672 111.085                          
ATOM   1049  O   LEU A  64      -0.493  40.751 112.308                          
ATOM   1050  CB  LEU A  64       0.217  38.490 110.320                          
ATOM   1051  CG  LEU A  64      -0.029  37.103 109.843                          
ATOM   1052  CD1 LEU A  64       1.311  36.430 109.608                          
ATOM   1053  CD2 LEU A  64      -0.829  36.322 110.867                          
ATOM   1054  H   LEU A  64      -0.925  39.401 108.232                          
ATOM   1055  HA  LEU A  64      -1.785  38.987 110.942                          
ATOM   1056 1HB  LEU A  64       0.826  39.020 109.590                          
ATOM   1057 2HB  LEU A  64       0.743  38.454 111.274                          
ATOM   1058  HG  LEU A  64      -0.617  37.175 108.928                          
ATOM   1059 1HD1 LEU A  64       1.150  35.411 109.257                          
ATOM   1060 2HD1 LEU A  64       1.871  36.987 108.857                          
ATOM   1061 3HD1 LEU A  64       1.875  36.408 110.540                          
ATOM   1062 1HD2 LEU A  64      -1.000  35.310 110.499                          
ATOM   1063 2HD2 LEU A  64      -0.276  36.280 111.806                          
ATOM   1064 3HD2 LEU A  64      -1.788  36.814 111.032                          
ATOM   1065  N   LYS A  65      -0.180  41.660 110.317                          
ATOM   1066  CA  LYS A  65       0.328  42.864 110.906                          
ATOM   1067  C   LYS A  65      -0.659  44.008 110.868                          
ATOM   1068  O   LYS A  65      -0.513  44.945 111.634                          
ATOM   1069  CB  LYS A  65       1.634  43.294 110.203                          
ATOM   1070  CG  LYS A  65       2.825  42.349 110.444                          
ATOM   1071  CD  LYS A  65       4.091  43.100 110.919                          
ATOM   1072  CE  LYS A  65       4.116  43.292 112.431                          
ATOM   1073  NZ  LYS A  65       3.715  44.680 112.816                          
ATOM   1074  H   LYS A  65      -0.271  41.582 109.314                          
ATOM   1075  HA  LYS A  65       0.541  42.697 111.962                          
ATOM   1076 1HB  LYS A  65       1.420  43.344 109.135                          
ATOM   1077 2HB  LYS A  65       1.882  44.290 110.570                          
ATOM   1078 1HG  LYS A  65       2.541  41.620 111.204                          
ATOM   1079 2HG  LYS A  65       3.051  41.831 109.512                          
ATOM   1080 1HD  LYS A  65       4.969  42.526 110.619                          
ATOM   1081 2HD  LYS A  65       4.116  44.078 110.438                          
ATOM   1082 1HE  LYS A  65       3.429  42.575 112.878                          
ATOM   1083 2HE  LYS A  65       5.128  43.092 112.784                          
ATOM   1084 1HZ  LYS A  65       3.743  44.772 113.822                          
ATOM   1085 2HZ  LYS A  65       4.353  45.343 112.399                          
ATOM   1086 3HZ  LYS A  65       2.778  44.863 112.487                          
ATOM   1087  N   GLU A  66      -1.645  43.955 109.985                          
ATOM   1088  CA  GLU A  66      -2.597  45.075 109.876                          
ATOM   1089  C   GLU A  66      -3.945  44.717 110.499                          
ATOM   1090  O   GLU A  66      -4.902  45.486 110.398                          
ATOM   1091  CB  GLU A  66      -2.824  45.448 108.402                          
ATOM   1092  CG  GLU A  66      -1.855  46.481 107.835                          
ATOM   1093  CD  GLU A  66      -0.439  45.953 107.630                          
ATOM   1094  OE1 GLU A  66       0.288  45.747 108.639                          
ATOM   1095  OE2 GLU A  66      -0.044  45.764 106.463                          
ATOM   1096  H   GLU A  66      -1.744  43.147 109.387                          
ATOM   1097  HA  GLU A  66      -2.220  45.936 110.428                          
ATOM   1098 1HB  GLU A  66      -2.739  44.528 107.824                          
ATOM   1099 2HB  GLU A  66      -3.840  45.834 108.324                          
ATOM   1100 1HG  GLU A  66      -2.189  46.918 106.894                          
ATOM   1101 2HG  GLU A  66      -1.826  47.253 108.602                          
ATOM   1102  N   SER A  67      -4.011  43.552 111.141                          
ATOM   1103  CA  SER A  67      -5.258  43.075 111.679                          
ATOM   1104  C   SER A  67      -5.017  41.967 112.645                          
ATOM   1105  O   SER A  67      -3.910  41.433 112.698                          
ATOM   1106  CB  SER A  67      -6.135  42.480 110.593                          
ATOM   1107  OG  SER A  67      -6.108  41.054 110.696                          
ATOM   1108  H   SER A  67      -3.175  42.996 111.252                          
ATOM   1109  HA  SER A  67      -5.858  43.859 112.143                          
ATOM   1110 1HB  SER A  67      -7.151  42.851 110.724                          
ATOM   1111 2HB  SER A  67      -5.755  42.799 109.623                          
ATOM   1112  HG  SER A  67      -6.662  40.674 110.010                          
ATOM   1113  N   ASN A  68      -6.107  41.554 113.332                          
ATOM   1114  CA  ASN A  68      -6.011  40.493 114.300                          
ATOM   1115  C   ASN A  68      -6.730  39.205 113.922                          
ATOM   1116  O   ASN A  68      -6.919  38.324 114.749                          
ATOM   1117  CB  ASN A  68      -6.428  40.944 115.671                          
ATOM   1118  CG  ASN A  68      -5.572  40.161 116.640                          
ATOM   1119  OD1 ASN A  68      -4.528  40.657 117.123                          
ATOM   1120  ND2 ASN A  68      -6.027  38.959 116.989                          
ATOM   1121  H   ASN A  68      -6.999  41.996 113.163                          
ATOM   1122  HA  ASN A  68      -4.968  40.197 114.422                          
ATOM   1123 1HB  ASN A  68      -6.532  42.005 115.902                          
ATOM   1124 2HB  ASN A  68      -7.417  40.492 115.588                          
ATOM   1125 1HD2 ASN A  68      -5.504  38.393 117.628                          
ATOM   1126 2HD2 ASN A  68      -6.890  38.622 116.613                          
ATOM   1127  N   GLU A  69      -7.091  39.067 112.665                          
ATOM   1128  CA  GLU A  69      -7.726  37.828 112.224                          
ATOM   1129  C   GLU A  69      -6.881  36.657 112.673                          
ATOM   1130  O   GLU A  69      -5.720  36.579 112.340                          
ATOM   1131  CB  GLU A  69      -7.827  37.801 110.710                          
ATOM   1132  CG  GLU A  69      -8.850  38.755 110.129                          
ATOM   1133  CD  GLU A  69      -8.554  39.132 108.692                          
ATOM   1134  OE1 GLU A  69      -8.204  38.226 107.891                          
ATOM   1135  OE2 GLU A  69      -8.673  40.338 108.365                          
ATOM   1136  H   GLU A  69      -6.930  39.816 112.007                          
ATOM   1137  HA  GLU A  69      -8.705  37.727 112.693                          
ATOM   1138 1HB  GLU A  69      -6.840  38.050 110.321                          
ATOM   1139 2HB  GLU A  69      -8.083  36.780 110.426                          
ATOM   1140 1HG  GLU A  69      -9.872  38.381 110.185                          
ATOM   1141 2HG  GLU A  69      -8.755  39.643 110.752                          
ATOM   1142  N   PRO A  70      -7.425  35.753 113.463                          
ATOM   1143  CA  PRO A  70      -6.683  34.585 113.929                          
ATOM   1144  C   PRO A  70      -6.037  33.814 112.776                          
ATOM   1145  O   PRO A  70      -6.615  33.686 111.689                          
ATOM   1146  CB  PRO A  70      -7.705  33.732 114.675                          
ATOM   1147  CG  PRO A  70      -9.035  34.389 114.451                          
ATOM   1148  CD  PRO A  70      -8.775  35.815 114.013                          
ATOM   1149  HA  PRO A  70      -5.959  34.866 114.553                          
ATOM   1150 1HB  PRO A  70      -7.701  32.975 114.162                          
ATOM   1151 2HB  PRO A  70      -7.479  33.882 115.497                          
ATOM   1152 1HG  PRO A  70      -9.368  34.084 113.735                          
ATOM   1153 2HG  PRO A  70      -9.408  34.564 115.293                          
ATOM   1154 1HD  PRO A  70      -9.314  36.086 113.275                          
ATOM   1155 2HD  PRO A  70      -8.682  36.423 114.741                          
ATOM   1156  N   ILE A  71      -4.836  33.309 113.008                          
ATOM   1157  CA  ILE A  71      -4.158  32.615 111.956                          
ATOM   1158  C   ILE A  71      -4.893  31.344 111.483                          
ATOM   1159  O   ILE A  71      -4.709  30.912 110.342                          
ATOM   1160  CB  ILE A  71      -2.708  32.263 112.342                          
ATOM   1161  CG1 ILE A  71      -2.620  30.817 112.788                          
ATOM   1162  CG2 ILE A  71      -2.180  33.184 113.433                          
ATOM   1163  CD1 ILE A  71      -1.224  30.444 113.133                          
ATOM   1164  H   ILE A  71      -4.404  33.412 113.915                          
ATOM   1165  HA  ILE A  71      -4.110  33.231 111.059                          
ATOM   1166  HB  ILE A  71      -2.073  32.361 111.462                          
ATOM   1167 1HG1 ILE A  71      -3.275  30.703 113.651                          
ATOM   1168 2HG1 ILE A  71      -2.992  30.202 111.968                          
ATOM   1169 1HG2 ILE A  71      -1.156  32.906 113.680                          
ATOM   1170 2HG2 ILE A  71      -2.201  34.214 113.081                          
ATOM   1171 3HG2 ILE A  71      -2.805  33.092 114.322                          
ATOM   1172 1HD1 ILE A  71      -1.193  29.401 113.449                          
ATOM   1173 2HD1 ILE A  71      -0.584  30.577 112.260                          
ATOM   1174 3HD1 ILE A  71      -0.867  31.078 113.944                          
ATOM   1175  N   LEU A  72      -5.708  30.711 112.336                          
ATOM   1176  CA  LEU A  72      -6.486  29.580 111.819                          
ATOM   1177  C   LEU A  72      -7.497  30.134 110.833                          
ATOM   1178  O   LEU A  72      -7.762  29.553 109.799                          
ATOM   1179  CB  LEU A  72      -7.236  28.813 112.933                          
ATOM   1180  CG  LEU A  72      -7.489  27.302 112.714                          
ATOM   1181  CD1 LEU A  72      -8.809  26.902 113.350                          
ATOM   1182  CD2 LEU A  72      -7.509  26.938 111.233                          
ATOM   1183  H   LEU A  72      -5.784  31.002 113.300                          
ATOM   1184  HA  LEU A  72      -5.826  28.897 111.284                          
ATOM   1185 1HB  LEU A  72      -6.525  28.943 113.747                          
ATOM   1186 2HB  LEU A  72      -8.178  29.297 113.193                          
ATOM   1187  HG  LEU A  72      -6.653  26.765 113.162                          
ATOM   1188 1HD1 LEU A  72      -8.981  25.837 113.193                          
ATOM   1189 2HD1 LEU A  72      -8.775  27.109 114.420                          
ATOM   1190 3HD1 LEU A  72      -9.619  27.471 112.895                          
ATOM   1191 1HD2 LEU A  72      -7.689  25.868 111.124                          
ATOM   1192 2HD2 LEU A  72      -8.303  27.493 110.732                          
ATOM   1193 3HD2 LEU A  72      -6.549  27.192 110.782                          
ATOM   1194  N   TYR A  73      -8.052  31.281 111.121                          
ATOM   1195  CA  TYR A  73      -9.009  31.779 110.185                          
ATOM   1196  C   TYR A  73      -8.339  32.213 108.899                          
ATOM   1197  O   TYR A  73      -8.972  32.272 107.842                          
ATOM   1198  CB  TYR A  73      -9.783  32.941 110.782                          
ATOM   1199  CG  TYR A  73     -10.108  34.003 109.762                          
ATOM   1200  CD1 TYR A  73      -9.154  34.964 109.381                          
ATOM   1201  CD2 TYR A  73     -11.342  33.997 109.104                          
ATOM   1202  CE1 TYR A  73      -9.432  35.910 108.392                          
ATOM   1203  CE2 TYR A  73     -11.637  34.940 108.108                          
ATOM   1204  CZ  TYR A  73     -10.672  35.888 107.743                          
ATOM   1205  OH  TYR A  73     -10.952  36.815 106.754                          
ATOM   1206  H   TYR A  73      -7.817  31.789 111.962                          
ATOM   1207  HA  TYR A  73      -9.712  30.989 109.919                          
ATOM   1208 1HB  TYR A  73     -10.702  32.533 111.206                          
ATOM   1209 2HB  TYR A  73      -9.170  33.361 111.579                          
ATOM   1210  HD1 TYR A  73      -8.181  34.964 109.874                          
ATOM   1211  HD2 TYR A  73     -12.081  33.244 109.377                          
ATOM   1212  HE1 TYR A  73      -8.689  36.661 108.124                          
ATOM   1213  HE2 TYR A  73     -12.613  34.933 107.623                          
ATOM   1214  HH  TYR A  73     -10.222  37.415 106.585                          
ATOM   1215  N   LEU A  74      -7.076  32.584 109.012                          
ATOM   1216  CA  LEU A  74      -6.329  33.016 107.829                          
ATOM   1217  C   LEU A  74      -5.943  31.788 107.008                          
ATOM   1218  O   LEU A  74      -5.918  31.811 105.800                          
ATOM   1219  CB  LEU A  74      -5.072  33.749 108.239                          
ATOM   1220  CG  LEU A  74      -5.259  35.154 108.825                          
ATOM   1221  CD1 LEU A  74      -3.940  35.657 109.391                          
ATOM   1222  CD2 LEU A  74      -5.725  36.098 107.751                          
ATOM   1223  H   LEU A  74      -6.625  32.570 109.916                          
ATOM   1224  HA  LEU A  74      -6.965  33.642 107.204                          
ATOM   1225 1HB  LEU A  74      -4.719  33.073 109.016                          
ATOM   1226 2HB  LEU A  74      -4.343  33.784 107.430                          
ATOM   1227  HG  LEU A  74      -6.023  35.083 109.599                          
ATOM   1228 1HD1 LEU A  74      -4.079  36.655 109.806                          
ATOM   1229 2HD1 LEU A  74      -3.600  34.982 110.177                          
ATOM   1230 3HD1 LEU A  74      -3.195  35.695 108.597                          
ATOM   1231 1HD2 LEU A  74      -5.856  37.094 108.175                          
ATOM   1232 2HD2 LEU A  74      -4.983  36.137 106.953                          
ATOM   1233 3HD2 LEU A  74      -6.675  35.749 107.346                          
ATOM   1234  N   ALA A  75      -5.607  30.714 107.706                          
ATOM   1235  CA  ALA A  75      -5.271  29.468 107.047                          
ATOM   1236  C   ALA A  75      -6.415  29.005 106.157                          
ATOM   1237  O   ALA A  75      -6.223  28.764 104.974                          
ATOM   1238  CB  ALA A  75      -4.980  28.419 108.105                          
ATOM   1239  H   ALA A  75      -5.585  30.764 108.715                          
ATOM   1240  HA  ALA A  75      -4.403  29.633 106.408                          
ATOM   1241 1HB  ALA A  75      -4.726  27.476 107.621                          
ATOM   1242 2HB  ALA A  75      -4.144  28.747 108.723                          
ATOM   1243 3HB  ALA A  75      -5.860  28.279 108.730                          
ATOM   1244  N   GLU A  76      -7.613  28.879 106.747                          
ATOM   1245  CA  GLU A  76      -8.874  28.431 106.075                          
ATOM   1246  C   GLU A  76      -9.294  29.373 104.931                          
ATOM   1247  O   GLU A  76      -9.737  28.931 103.876                          
ATOM   1248  CB  GLU A  76      -9.989  28.367 107.159                          
ATOM   1249  CG  GLU A  76     -11.363  27.852 106.730                          
ATOM   1250  CD  GLU A  76     -12.364  27.835 107.894                          
ATOM   1251  OE1 GLU A  76     -11.980  28.204 109.031                          
ATOM   1252  OE2 GLU A  76     -13.528  27.455 107.676                          
ATOM   1253  H   GLU A  76      -7.669  29.106 107.730                          
ATOM   1254  HA  GLU A  76      -8.722  27.453 105.617                          
ATOM   1255 1HB  GLU A  76      -9.623  27.718 107.954                          
ATOM   1256 2HB  GLU A  76     -10.117  29.378 107.545                          
ATOM   1257 1HG  GLU A  76     -11.796  28.410 105.900                          
ATOM   1258 2HG  GLU A  76     -11.166  26.829 106.414                          
ATOM   1259  N   ARG A  77      -9.148  30.660 105.159                          
ATOM   1260  CA  ARG A  77      -9.548  31.678 104.213                          
ATOM   1261  C   ARG A  77      -8.638  31.756 102.980                          
ATOM   1262  O   ARG A  77      -9.054  32.220 101.901                          
ATOM   1263  CB  ARG A  77      -9.566  33.013 104.951                          
ATOM   1264  CG  ARG A  77     -10.101  34.204 104.195                          
ATOM   1265  CD  ARG A  77      -8.994  35.076 103.619                          
ATOM   1266  NE  ARG A  77      -8.693  36.272 104.439                          
ATOM   1267  CZ  ARG A  77      -9.510  37.312 104.680                          
ATOM   1268  NH1 ARG A  77     -10.745  37.333 104.201                          
ATOM   1269  NH2 ARG A  77      -9.085  38.328 105.432                          
ATOM   1270  H   ARG A  77      -8.738  30.951 106.035                          
ATOM   1271  HA  ARG A  77     -10.542  31.452 103.826                          
ATOM   1272 1HB  ARG A  77     -10.174  32.875 105.844                          
ATOM   1273 2HB  ARG A  77      -8.538  33.229 105.242                          
ATOM   1274 1HG  ARG A  77     -10.727  33.844 103.378                          
ATOM   1275 2HG  ARG A  77     -10.704  34.804 104.877                          
ATOM   1276 1HD  ARG A  77      -8.082  34.485 103.542                          
ATOM   1277 2HD  ARG A  77      -9.291  35.416 102.628                          
ATOM   1278  HE  ARG A  77      -7.851  36.511 104.945                          
ATOM   1279 1HH1 ARG A  77     -11.082  36.559 103.647                          
ATOM   1280 2HH1 ARG A  77     -11.344  38.123 104.392                          
ATOM   1281 1HH2 ARG A  77      -8.151  38.311 105.817                          
ATOM   1282 2HH2 ARG A  77      -9.698  39.109 105.613                          
ATOM   1283  N   TYR A  78      -7.383  31.349 103.091                          
ATOM   1284  CA  TYR A  78      -6.566  31.404 101.883                          
ATOM   1285  C   TYR A  78      -6.350  30.051 101.260                          
ATOM   1286  O   TYR A  78      -5.521  29.940 100.363                          
ATOM   1287  CB  TYR A  78      -5.221  32.054 102.139                          
ATOM   1288  CG  TYR A  78      -5.320  33.540 102.144                          
ATOM   1289  CD1 TYR A  78      -5.633  34.253 103.309                          
ATOM   1290  CD2 TYR A  78      -5.117  34.248 100.970                          
ATOM   1291  CE1 TYR A  78      -5.737  35.644 103.284                          
ATOM   1292  CE2 TYR A  78      -5.218  35.637 100.944                          
ATOM   1293  CZ  TYR A  78      -5.522  36.329 102.095                          
ATOM   1294  OH  TYR A  78      -5.553  37.696 102.044                          
ATOM   1295  H   TYR A  78      -7.009  31.017 103.969                          
ATOM   1296  HA  TYR A  78      -7.069  32.002 101.123                          
ATOM   1297 1HB  TYR A  78      -4.865  31.691 103.104                          
ATOM   1298 2HB  TYR A  78      -4.546  31.718 101.353                          
ATOM   1299  HD1 TYR A  78      -5.795  33.702 104.235                          
ATOM   1300  HD2 TYR A  78      -4.876  33.699 100.059                          
ATOM   1301  HE1 TYR A  78      -5.984  36.194 104.191                          
ATOM   1302  HE2 TYR A  78      -5.057  36.178 100.011                          
ATOM   1303  HH  TYR A  78      -5.350  38.044 101.172                          
ATOM   1304  N   GLY A  79      -7.028  29.023 101.775                          
ATOM   1305  CA  GLY A  79      -7.042  27.743 101.060                          
ATOM   1306  C   GLY A  79      -6.239  26.641 101.678                          
ATOM   1307  O   GLY A  79      -6.048  25.601 101.056                          
ATOM   1308  H   GLY A  79      -7.526  29.126 102.648                          
ATOM   1309 1HA  GLY A  79      -8.069  27.382 100.996                          
ATOM   1310 2HA  GLY A  79      -6.647  27.892 100.056                          
ATOM   1311  N   PHE A  80      -5.792  26.847 102.897                          
ATOM   1312  CA  PHE A  80      -4.975  25.882 103.571                          
ATOM   1313  C   PHE A  80      -5.853  24.948 104.379                          
ATOM   1314  O   PHE A  80      -6.775  25.392 105.054                          
ATOM   1315  CB  PHE A  80      -3.984  26.611 104.477                          
ATOM   1316  CG  PHE A  80      -2.987  27.472 103.714                          
ATOM   1317  CD1 PHE A  80      -1.837  26.913 103.165                          
ATOM   1318  CD2 PHE A  80      -3.225  28.805 103.454                          
ATOM   1319  CE1 PHE A  80      -0.972  27.633 102.348                          
ATOM   1320  CE2 PHE A  80      -2.370  29.546 102.631                          
ATOM   1321  CZ  PHE A  80      -1.245  28.964 102.084                          
ATOM   1322  H   PHE A  80      -6.030  27.707 103.370                          
ATOM   1323  HA  PHE A  80      -4.441  25.274 102.840                          
ATOM   1324 1HB  PHE A  80      -4.516  27.274 105.159                          
ATOM   1325 2HB  PHE A  80      -3.403  25.891 105.052                          
ATOM   1326  HD1 PHE A  80      -1.598  25.871 103.378                          
ATOM   1327  HD2 PHE A  80      -4.097  29.287 103.899                          
ATOM   1328  HE1 PHE A  80      -0.093  27.148 101.925                          
ATOM   1329  HE2 PHE A  80      -2.589  30.592 102.417                          
ATOM   1330  HZ  PHE A  80      -0.575  29.544 101.451                          
ATOM   1331  N   GLU A  81      -5.542  23.664 104.319                          
ATOM   1332  CA  GLU A  81      -6.325  22.669 104.997                          
ATOM   1333  C   GLU A  81      -6.185  22.744 106.497                          
ATOM   1334  O   GLU A  81      -6.879  22.016 107.226                          
ATOM   1335  CB  GLU A  81      -5.925  21.275 104.524                          
ATOM   1336  CG  GLU A  81      -6.571  20.826 103.210                          
ATOM   1337  CD  GLU A  81      -8.097  20.919 103.215                          
ATOM   1338  OE1 GLU A  81      -8.765  20.008 103.782                          
ATOM   1339  OE2 GLU A  81      -8.632  21.901 102.637                          
ATOM   1340  H   GLU A  81      -4.735  23.376 103.784                          
ATOM   1341  HA  GLU A  81      -7.384  22.827 104.789                          
ATOM   1342 1HB  GLU A  81      -4.841  21.278 104.406                          
ATOM   1343 2HB  GLU A  81      -6.203  20.578 105.315                          
ATOM   1344 1HG  GLU A  81      -6.203  21.367 102.339                          
ATOM   1345 2HG  GLU A  81      -6.289  19.777 103.131                          
ATOM   1346  N   SER A  82      -5.276  23.588 106.981                          
ATOM   1347  CA  SER A  82      -5.104  23.721 108.443                          
ATOM   1348  C   SER A  82      -4.076  24.796 108.854                          
ATOM   1349  O   SER A  82      -3.457  25.456 108.016                          
ATOM   1350  CB  SER A  82      -4.725  22.378 109.043                          
ATOM   1351  OG  SER A  82      -3.341  22.185 108.978                          
ATOM   1352  H   SER A  82      -4.706  24.135 106.352                          
ATOM   1353  HA  SER A  82      -6.037  23.918 108.973                          
ATOM   1354 1HB  SER A  82      -5.052  22.356 110.082                          
ATOM   1355 2HB  SER A  82      -5.233  21.591 108.487                          
ATOM   1356  HG  SER A  82      -3.119  21.333 109.361                          
ATOM   1357  N   GLN A  83      -3.927  24.985 110.142                          
ATOM   1358  CA  GLN A  83      -3.003  25.960 110.658                          
ATOM   1359  C   GLN A  83      -1.572  25.495 110.473                          
ATOM   1360  O   GLN A  83      -0.714  26.260 110.070                          
ATOM   1361  CB  GLN A  83      -3.264  26.149 112.125                          
ATOM   1362  CG  GLN A  83      -2.508  27.325 112.698                          
ATOM   1363  CD  GLN A  83      -2.749  27.500 114.167                          
ATOM   1364  OE1 GLN A  83      -2.157  28.369 114.826                          
ATOM   1365  NE2 GLN A  83      -3.618  26.670 114.697                          
ATOM   1366  H   GLN A  83      -4.474  24.433 110.788                          
ATOM   1367  HA  GLN A  83      -3.105  26.891 110.100                          
ATOM   1368 1HB  GLN A  83      -4.339  26.291 112.238                          
ATOM   1369 2HB  GLN A  83      -2.966  25.224 112.619                          
ATOM   1370 1HG  GLN A  83      -1.448  27.492 112.511                          
ATOM   1371 2HG  GLN A  83      -3.092  28.073 112.161                          
ATOM   1372 1HE2 GLN A  83      -3.831  26.725 115.673                          
ATOM   1373 2HE2 GLN A  83      -4.067  25.984 114.125                          
ATOM   1374  N   GLN A  84      -1.345  24.217 110.781                          
ATOM   1375  CA  GLN A  84      -0.053  23.575 110.664                          
ATOM   1376  C   GLN A  84       0.468  23.671 109.261                          
ATOM   1377  O   GLN A  84       1.634  23.960 109.054                          
ATOM   1378  CB  GLN A  84      -0.152  22.121 111.074                          
ATOM   1379  CG  GLN A  84      -0.602  21.950 112.533                          
ATOM   1380  CD  GLN A  84      -2.072  22.310 112.757                          
ATOM   1381  OE1 GLN A  84      -2.837  22.526 111.818                          
ATOM   1382  NE2 GLN A  84      -2.474  22.376 114.012                          
ATOM   1383  H   GLN A  84      -2.121  23.664 111.116                          
ATOM   1384  HA  GLN A  84       0.668  24.087 111.301                          
ATOM   1385 1HB  GLN A  84      -0.863  21.650 110.395                          
ATOM   1386 2HB  GLN A  84       0.835  21.684 110.925                          
ATOM   1387 1HG  GLN A  84      -0.397  21.050 113.112                          
ATOM   1388 2HG  GLN A  84       0.012  22.769 112.909                          
ATOM   1389 1HE2 GLN A  84      -3.425  22.607 114.222                          
ATOM   1390 2HE2 GLN A  84      -1.829  22.194 114.754                          
ATOM   1391  N   THR A  85      -0.391  23.430 108.288                          
ATOM   1392  CA  THR A  85       0.006  23.527 106.887                          
ATOM   1393  C   THR A  85       0.429  24.954 106.531                          
ATOM   1394  O   THR A  85       1.401  25.162 105.820                          
ATOM   1395  CB  THR A  85      -1.149  23.057 105.971                          
ATOM   1396  OG1 THR A  85      -1.089  21.634 105.817                          
ATOM   1397  CG2 THR A  85      -1.057  23.713 104.611                          
ATOM   1398  H   THR A  85      -1.341  23.174 108.517                          
ATOM   1399  HA  THR A  85       0.874  22.893 106.705                          
ATOM   1400  HB  THR A  85      -2.099  23.324 106.433                          
ATOM   1401  HG1 THR A  85      -1.806  21.344 105.248                          
ATOM   1402 1HG2 THR A  85      -1.880  23.367 103.985                          
ATOM   1403 2HG2 THR A  85      -1.116  24.795 104.725                          
ATOM   1404 3HG2 THR A  85      -0.109  23.448 104.144                          
ATOM   1405  N   LEU A  86      -0.315  25.932 107.027                          
ATOM   1406  CA  LEU A  86       0.008  27.331 106.758                          
ATOM   1407  C   LEU A  86       1.210  27.747 107.561                          
ATOM   1408  O   LEU A  86       2.000  28.531 107.079                          
ATOM   1409  CB  LEU A  86      -1.131  28.250 107.127                          
ATOM   1410  CG  LEU A  86      -0.800  29.731 107.162                          
ATOM   1411  CD1 LEU A  86      -0.481  30.242 105.798                          
ATOM   1412  CD2 LEU A  86      -1.982  30.505 107.732                          
ATOM   1413  H   LEU A  86      -1.116  25.707 107.599                          
ATOM   1414  HA  LEU A  86       0.270  27.450 105.707                          
ATOM   1415 1HB  LEU A  86      -1.803  28.041 106.297                          
ATOM   1416 2HB  LEU A  86      -1.605  27.951 108.062                          
ATOM   1417  HG  LEU A  86       0.051  29.857 107.832                          
ATOM   1418 1HD1 LEU A  86      -0.248  31.305 105.853                          
ATOM   1419 2HD1 LEU A  86       0.379  29.703 105.399                          
ATOM   1420 3HD1 LEU A  86      -1.339  30.093 105.144                          
ATOM   1421 1HD2 LEU A  86      -1.742  31.568 107.757                          
ATOM   1422 2HD2 LEU A  86      -2.859  30.345 107.105                          
ATOM   1423 3HD2 LEU A  86      -2.192  30.157 108.744                          
ATOM   1424  N   THR A  87       1.267  27.295 108.813                          
ATOM   1425  CA  THR A  87       2.388  27.553 109.661                          
ATOM   1426  C   THR A  87       3.685  27.105 108.973                          
ATOM   1427  O   THR A  87       4.640  27.866 108.906                          
ATOM   1428  CB  THR A  87       2.234  26.802 110.985                          
ATOM   1429  OG1 THR A  87       0.964  27.078 111.572                          
ATOM   1430  CG2 THR A  87       3.322  27.200 111.963                          
ATOM   1431  H   THR A  87       0.494  26.754 109.174                          
ATOM   1432  HA  THR A  87       2.477  28.625 109.839                          
ATOM   1433  HB  THR A  87       2.302  25.731 110.795                          
ATOM   1434  HG1 THR A  87       0.887  28.021 111.737                          
ATOM   1435 1HG2 THR A  87       3.190  26.652 112.896                          
ATOM   1436 2HG2 THR A  87       4.297  26.964 111.537                          
ATOM   1437 3HG2 THR A  87       3.260  28.270 112.159                          
ATOM   1438  N   ARG A  88       3.731  25.887 108.437                          
ATOM   1439  CA  ARG A  88       4.965  25.424 107.745                          
ATOM   1440  C   ARG A  88       5.257  26.156 106.433                          
ATOM   1441  O   ARG A  88       6.412  26.428 106.126                          
ATOM   1442  CB  ARG A  88       4.903  23.935 107.482                          
ATOM   1443  CG  ARG A  88       5.736  23.459 106.359                          
ATOM   1444  CD  ARG A  88       5.709  21.955 106.335                          
ATOM   1445  NE  ARG A  88       4.485  21.437 105.719                          
ATOM   1446  CZ  ARG A  88       4.123  20.157 105.825                          
ATOM   1447  NH1 ARG A  88       4.880  19.325 106.531                          
ATOM   1448  NH2 ARG A  88       3.017  19.704 105.251                          
ATOM   1449  H   ARG A  88       2.928  25.277 108.500                          
ATOM   1450  HA  ARG A  88       5.834  25.613 108.375                          
ATOM   1451 1HB  ARG A  88       5.220  23.437 108.397                          
ATOM   1452 2HB  ARG A  88       3.860  23.691 107.279                          
ATOM   1453 1HG  ARG A  88       5.333  23.866 105.431                          
ATOM   1454 2HG  ARG A  88       6.753  23.824 106.504                          
ATOM   1455 1HD  ARG A  88       6.565  21.595 105.766                          
ATOM   1456 2HD  ARG A  88       5.770  21.584 107.357                          
ATOM   1457  HE  ARG A  88       3.787  21.919 105.169                          
ATOM   1458 1HH1 ARG A  88       5.718  19.666 106.980                          
ATOM   1459 2HH1 ARG A  88       4.614  18.355 106.616                          
ATOM   1460 1HH2 ARG A  88       2.432  20.335 104.721                          
ATOM   1461 2HH2 ARG A  88       2.765  18.731 105.345                          
ATOM   1462  N   THR A  89       4.235  26.444 105.639                          
ATOM   1463  CA  THR A  89       4.451  27.186 104.390                          
ATOM   1464  C   THR A  89       4.967  28.625 104.697                          
ATOM   1465  O   THR A  89       5.887  29.145 104.053                          
ATOM   1466  CB  THR A  89       3.118  27.287 103.583                          
ATOM   1467  OG1 THR A  89       3.037  26.246 102.628                          
ATOM   1468  CG2 THR A  89       3.070  28.574 102.791                          
ATOM   1469  H   THR A  89       3.303  26.151 105.894                          
ATOM   1470  HA  THR A  89       5.222  26.694 103.797                          
ATOM   1471  HB  THR A  89       2.279  27.191 104.272                          
ATOM   1472  HG1 THR A  89       3.067  25.398 103.077                          
ATOM   1473 1HG2 THR A  89       2.133  28.624 102.237                          
ATOM   1474 2HG2 THR A  89       3.136  29.422 103.472                          
ATOM   1475 3HG2 THR A  89       3.906  28.602 102.094                          
ATOM   1476  N   PHE A  90       4.297  29.288 105.626                          
ATOM   1477  CA  PHE A  90       4.700  30.621 106.021                          
ATOM   1478  C   PHE A  90       6.160  30.590 106.449                          
ATOM   1479  O   PHE A  90       6.966  31.386 105.974                          
ATOM   1480  CB  PHE A  90       3.852  31.134 107.191                          
ATOM   1481  CG  PHE A  90       3.782  32.634 107.291                          
ATOM   1482  CD1 PHE A  90       2.918  33.338 106.473                          
ATOM   1483  CD2 PHE A  90       4.569  33.342 108.204                          
ATOM   1484  CE1 PHE A  90       2.800  34.716 106.577                          
ATOM   1485  CE2 PHE A  90       4.454  34.723 108.310                          
ATOM   1486  CZ  PHE A  90       3.582  35.415 107.483                          
ATOM   1487  H   PHE A  90       3.495  28.859 106.065                          
ATOM   1488  HA  PHE A  90       4.620  31.299 105.170                          
ATOM   1489 1HB  PHE A  90       2.825  30.784 107.092                          
ATOM   1490 2HB  PHE A  90       4.265  30.782 108.135                          
ATOM   1491  HD1 PHE A  90       2.322  32.797 105.737                          
ATOM   1492  HD2 PHE A  90       5.274  32.798 108.833                          
ATOM   1493  HE1 PHE A  90       2.091  35.251 105.946                          
ATOM   1494  HE2 PHE A  90       5.050  35.266 109.043                          
ATOM   1495  HZ  PHE A  90       3.511  36.500 107.542                          
ATOM   1496  N   LYS A  91       6.487  29.631 107.335                          
ATOM   1497  CA  LYS A  91       7.838  29.472 107.938                          
ATOM   1498  C   LYS A  91       8.906  29.290 106.866                          
ATOM   1499  O   LYS A  91      10.009  29.798 106.982                          
ATOM   1500  CB  LYS A  91       7.885  28.253 108.889                          
ATOM   1501  CG  LYS A  91       9.305  27.828 109.272                          
ATOM   1502  CD  LYS A  91       9.712  28.345 110.616                          
ATOM   1503  CE  LYS A  91      11.156  27.951 110.899                          
ATOM   1504  NZ  LYS A  91      11.977  29.101 111.364                          
ATOM   1505  H   LYS A  91       5.768  28.976 107.608                          
ATOM   1506  HA  LYS A  91       8.104  30.374 108.490                          
ATOM   1507 1HB  LYS A  91       7.326  28.525 109.785                          
ATOM   1508 2HB  LYS A  91       7.378  27.432 108.382                          
ATOM   1509 1HG  LYS A  91       9.349  26.738 109.283                          
ATOM   1510 2HG  LYS A  91       9.996  28.211 108.521                          
ATOM   1511 1HD  LYS A  91       9.607  29.431 110.617                          
ATOM   1512 2HD  LYS A  91       9.049  27.917 111.368                          
ATOM   1513 1HE  LYS A  91      11.155  27.178 111.666                          
ATOM   1514 2HE  LYS A  91      11.587  27.551 109.981                          
ATOM   1515 1HZ  LYS A  91      12.923  28.791 111.537                          
ATOM   1516 2HZ  LYS A  91      11.983  29.820 110.654                          
ATOM   1517 3HZ  LYS A  91      11.583  29.473 112.216                          
ATOM   1518  N   ASN A  92       8.521  28.545 105.847                          
ATOM   1519  CA  ASN A  92       9.339  28.226 104.704                          
ATOM   1520  C   ASN A  92       9.565  29.455 103.786                          
ATOM   1521  O   ASN A  92      10.618  29.624 103.165                          
ATOM   1522  CB  ASN A  92       8.644  27.104 103.959                          
ATOM   1523  CG  ASN A  92       8.765  25.816 104.715                          
ATOM   1524  OD1 ASN A  92       9.066  25.793 105.926                          
ATOM   1525  ND2 ASN A  92       8.549  24.721 103.999                          
ATOM   1526  H   ASN A  92       7.583  28.170 105.870                          
ATOM   1527  HA  ASN A  92      10.330  27.911 105.035                          
ATOM   1528 1HB  ASN A  92       7.639  27.239 103.558                          
ATOM   1529 2HB  ASN A  92       9.365  27.114 103.142                          
ATOM   1530 1HD2 ASN A  92       8.611  23.821 104.432                          
ATOM   1531 2HD2 ASN A  92       8.325  24.795 103.028                          
ATOM   1532  N   TYR A  93       8.601  30.339 103.740                          
ATOM   1533  CA  TYR A  93       8.693  31.482 102.847                          
ATOM   1534  C   TYR A  93       9.343  32.665 103.531                          
ATOM   1535  O   TYR A  93      10.003  33.456 102.854                          
ATOM   1536  CB  TYR A  93       7.291  31.885 102.357                          
ATOM   1537  CG  TYR A  93       7.275  33.026 101.398                          
ATOM   1538  CD1 TYR A  93       7.414  34.342 101.807                          
ATOM   1539  CD2 TYR A  93       7.125  32.776 100.046                          
ATOM   1540  CE1 TYR A  93       7.391  35.386 100.891                          
ATOM   1541  CE2 TYR A  93       7.101  33.792  99.112                          
ATOM   1542  CZ  TYR A  93       7.236  35.099  99.540                          
ATOM   1543  OH  TYR A  93       7.133  36.111  98.645                          
ATOM   1544  H   TYR A  93       7.788  30.226 104.329                          
ATOM   1545  HA  TYR A  93       9.323  31.234 101.992                          
ATOM   1546 1HB  TYR A  93       6.852  31.009 101.878                          
ATOM   1547 2HB  TYR A  93       6.706  32.149 103.237                          
ATOM   1548  HD1 TYR A  93       7.542  34.552 102.869                          
ATOM   1549  HD2 TYR A  93       7.022  31.744  99.710                          
ATOM   1550  HE1 TYR A  93       7.494  36.417 101.228                          
ATOM   1551  HE2 TYR A  93       6.976  33.557  98.055                          
ATOM   1552  HH  TYR A  93       7.242  36.978  99.044                          
ATOM   1553  N   PHE A  94       9.150  32.781 104.867                          
ATOM   1554  CA  PHE A  94       9.645  33.927 105.667                          
ATOM   1555  C   PHE A  94      10.725  33.563 106.690                          
ATOM   1556  O   PHE A  94      11.448  34.442 107.155                          
ATOM   1557  CB  PHE A  94       8.476  34.561 106.413                          
ATOM   1558  CG  PHE A  94       7.651  35.442 105.551                          
ATOM   1559  CD1 PHE A  94       8.181  36.621 105.008                          
ATOM   1560  CD2 PHE A  94       6.328  35.118 105.308                          
ATOM   1561  CE1 PHE A  94       7.401  37.453 104.219                          
ATOM   1562  CE2 PHE A  94       5.533  35.960 104.512                          
ATOM   1563  CZ  PHE A  94       6.068  37.129 103.976                          
ATOM   1564  H   PHE A  94       8.643  32.049 105.343                          
ATOM   1565  HA  PHE A  94      10.115  34.661 105.011                          
ATOM   1566 1HB  PHE A  94       7.817  33.787 106.804                          
ATOM   1567 2HB  PHE A  94       8.845  35.173 107.235                          
ATOM   1568  HD1 PHE A  94       9.220  36.881 105.212                          
ATOM   1569  HD2 PHE A  94       5.915  34.205 105.740                          
ATOM   1570  HE1 PHE A  94       7.832  38.358 103.791                          
ATOM   1571  HE2 PHE A  94       4.493  35.701 104.312                          
ATOM   1572  HZ  PHE A  94       5.448  37.788 103.371                          
ATOM   1573  N   ASP A  95      10.813  32.285 107.054                          
ATOM   1574  CA  ASP A  95      11.799  31.821 108.050                          
ATOM   1575  C   ASP A  95      11.418  32.248 109.480                          
ATOM   1576  O   ASP A  95      12.236  32.268 110.408                          
ATOM   1577  CB  ASP A  95      13.204  32.299 107.675                          
ATOM   1578  CG  ASP A  95      13.749  31.592 106.433                          
ATOM   1579  OD1 ASP A  95      13.813  30.331 106.421                          
ATOM   1580  OD2 ASP A  95      14.094  32.306 105.456                          
ATOM   1581  H   ASP A  95      10.186  31.613 106.636                          
ATOM   1582  HA  ASP A  95      11.831  30.731 108.058                          
ATOM   1583 1HB  ASP A  95      13.280  33.381 107.566                          
ATOM   1584 2HB  ASP A  95      13.757  31.982 108.560                          
ATOM   1585  N   VAL A  96      10.133  32.556 109.620                          
ATOM   1586  CA  VAL A  96       9.498  32.972 110.853                          
ATOM   1587  C   VAL A  96       8.046  32.506 110.793                          
ATOM   1588  O   VAL A  96       7.376  32.797 109.813                          
ATOM   1589  CB  VAL A  96       9.492  34.504 110.995                          
ATOM   1590  CG1 VAL A  96       8.967  34.868 112.371                          
ATOM   1591  CG2 VAL A  96      10.878  35.074 110.817                          
ATOM   1592  H   VAL A  96       9.550  32.495 108.797                          
ATOM   1593  HA  VAL A  96       9.951  32.484 111.717                          
ATOM   1594  HB  VAL A  96       8.851  34.929 110.222                          
ATOM   1595 1HG1 VAL A  96       8.958  35.953 112.482                          
ATOM   1596 2HG1 VAL A  96       7.954  34.484 112.487                          
ATOM   1597 3HG1 VAL A  96       9.612  34.431 113.134                          
ATOM   1598 1HG2 VAL A  96      10.842  36.158 110.922                          
ATOM   1599 2HG2 VAL A  96      11.542  34.657 111.575                          
ATOM   1600 3HG2 VAL A  96      11.252  34.818 109.826                          
ATOM   1601  N   PRO A  97       7.539  31.768 111.797                          
ATOM   1602  CA  PRO A  97       6.162  31.291 111.803                          
ATOM   1603  C   PRO A  97       5.283  32.490 111.826                          
ATOM   1604  O   PRO A  97       5.778  33.584 112.164                          
ATOM   1605  CB  PRO A  97       6.043  30.486 113.059                          
ATOM   1606  CG  PRO A  97       7.451  30.099 113.329                          
ATOM   1607  CD  PRO A  97       8.244  31.336 112.999                          
ATOM   1608  HA  PRO A  97       5.985  30.745 110.988                          
ATOM   1609 1HB  PRO A  97       5.820  31.139 113.659                          
ATOM   1610 2HB  PRO A  97       5.619  29.788 112.770                          
ATOM   1611 1HG  PRO A  97       7.563  30.060 114.168                          
ATOM   1612 2HG  PRO A  97       7.727  29.537 112.631                          
ATOM   1613 1HD  PRO A  97       8.124  32.057 113.611                          
ATOM   1614 2HD  PRO A  97       9.126  31.167 112.680                          
ATOM   1615  N   PRO A  98       3.966  32.288 111.597                          
ATOM   1616  CA  PRO A  98       2.975  33.373 111.528                          
ATOM   1617  C   PRO A  98       2.782  34.199 112.788                          
ATOM   1618  O   PRO A  98       2.801  35.424 112.718                          
ATOM   1619  CB  PRO A  98       1.682  32.667 111.087                          
ATOM   1620  CG  PRO A  98       2.135  31.336 110.561                          
ATOM   1621  CD  PRO A  98       3.310  30.979 111.448                          
ATOM   1622  HA  PRO A  98       3.229  34.024 110.818                          
ATOM   1623 1HB  PRO A  98       1.289  32.510 111.898                          
ATOM   1624 2HB  PRO A  98       1.450  33.153 110.409                          
ATOM   1625 1HG  PRO A  98       1.573  30.748 110.797                          
ATOM   1626 2HG  PRO A  98       2.580  31.490 109.751                          
ATOM   1627 1HD  PRO A  98       3.064  30.740 112.338                          
ATOM   1628 2HD  PRO A  98       3.977  30.454 111.016                          
ATOM   1629  N   HIS A  99       2.604  33.566 113.934                          
ATOM   1630  CA  HIS A  99       2.365  34.345 115.128                          
ATOM   1631  C   HIS A  99       3.572  35.200 115.502                          
ATOM   1632  O   HIS A  99       3.435  36.420 115.736                          
ATOM   1633  CB  HIS A  99       1.928  33.435 116.279                          
ATOM   1634  CG  HIS A  99       1.459  34.232 117.446                          
ATOM   1635  ND1 HIS A  99       1.712  33.862 118.745                          
ATOM   1636  CD2 HIS A  99       0.924  35.480 117.504                          
ATOM   1637  CE1 HIS A  99       1.360  34.839 119.544                          
ATOM   1638  NE2 HIS A  99       0.880  35.836 118.821                          
ATOM   1639  H   HIS A  99       2.634  32.557 113.975                          
ATOM   1640  HA  HIS A  99       1.544  35.040 114.954                          
ATOM   1641 1HB  HIS A  99       1.106  32.793 115.960                          
ATOM   1642 2HB  HIS A  99       2.764  32.818 116.608                          
ATOM   1643  HD2 HIS A  99       0.562  36.167 116.739                          
ATOM   1644  HE1 HIS A  99       1.485  34.746 120.623                          
ATOM   1645  HE2 HIS A  99       0.535  36.718 119.172                          
ATOM   1646  N   LYS A 100       4.753  34.560 115.577                          
ATOM   1647  CA  LYS A 100       6.008  35.286 115.845                          
ATOM   1648  C   LYS A 100       6.165  36.443 114.836                          
ATOM   1649  O   LYS A 100       6.536  37.544 115.192                          
ATOM   1650  CB  LYS A 100       7.197  34.307 115.791                          
ATOM   1651  CG  LYS A 100       8.514  34.910 116.270                          
ATOM   1652  CD  LYS A 100       9.489  33.890 116.866                          
ATOM   1653  CE  LYS A 100      10.163  33.050 115.797                          
ATOM   1654  NZ  LYS A 100      10.931  31.926 116.414                          
ATOM   1655  H   LYS A 100       4.781  33.559 115.447                          
ATOM   1656  HA  LYS A 100       5.973  35.728 116.842                          
ATOM   1657 1HB  LYS A 100       6.935  33.452 116.415                          
ATOM   1658 2HB  LYS A 100       7.297  33.982 114.755                          
ATOM   1659 1HG  LYS A 100       9.003  35.391 115.422                          
ATOM   1660 2HG  LYS A 100       8.296  35.656 117.034                          
ATOM   1661 1HD  LYS A 100      10.252  34.428 117.431                          
ATOM   1662 2HD  LYS A 100       8.937  33.233 117.538                          
ATOM   1663 1HE  LYS A 100       9.393  32.657 115.135                          
ATOM   1664 2HE  LYS A 100      10.835  33.694 115.230                          
ATOM   1665 1HZ  LYS A 100      11.372  31.380 115.687                          
ATOM   1666 2HZ  LYS A 100      11.639  32.300 117.030                          
ATOM   1667 3HZ  LYS A 100      10.302  31.338 116.942                          
ATOM   1668  N   TYR A 101       5.829  36.215 113.570                          
ATOM   1669  CA  TYR A 101       5.886  37.295 112.581                          
ATOM   1670  C   TYR A 101       4.871  38.390 112.914                          
ATOM   1671  O   TYR A 101       5.083  39.574 112.633                          
ATOM   1672  CB  TYR A 101       5.594  36.737 111.177                          
ATOM   1673  CG  TYR A 101       5.772  37.731 110.018                          
ATOM   1674  CD1 TYR A 101       4.773  38.671 109.742                          
ATOM   1675  CD2 TYR A 101       6.918  37.748 109.203                          
ATOM   1676  CE1 TYR A 101       4.898  39.587 108.704                          
ATOM   1677  CE2 TYR A 101       7.041  38.656 108.172                          
ATOM   1678  CZ  TYR A 101       6.024  39.579 107.924                          
ATOM   1679  OH  TYR A 101       6.121  40.501 106.870                          
ATOM   1680  H   TYR A 101       5.533  35.292 113.288                          
ATOM   1681  HA  TYR A 101       6.871  37.763 112.600                          
ATOM   1682 1HB  TYR A 101       6.267  35.893 111.019                          
ATOM   1683 2HB  TYR A 101       4.563  36.385 111.179                          
ATOM   1684  HD1 TYR A 101       3.874  38.680 110.359                          
ATOM   1685  HD2 TYR A 101       7.713  37.028 109.398                          
ATOM   1686  HE1 TYR A 101       4.106  40.310 108.510                          
ATOM   1687  HE2 TYR A 101       7.935  38.654 107.547                          
ATOM   1688  HH  TYR A 101       6.937  40.415 106.370                          
ATOM   1689  N   ARG A 102       3.754  37.977 113.487                          
ATOM   1690  CA  ARG A 102       2.701  38.907 113.813                          
ATOM   1691  C   ARG A 102       3.138  39.882 114.889                          
ATOM   1692  O   ARG A 102       2.820  41.073 114.831                          
ATOM   1693  CB  ARG A 102       1.454  38.134 114.269                          
ATOM   1694  CG  ARG A 102       0.543  38.886 115.247                          
ATOM   1695  CD  ARG A 102      -0.784  39.265 114.619                          
ATOM   1696  NE  ARG A 102      -1.718  38.151 114.657                          
ATOM   1697  CZ  ARG A 102      -2.734  38.028 113.836                          
ATOM   1698  NH1 ARG A 102      -2.976  38.975 112.955                          
ATOM   1699  NH2 ARG A 102      -3.514  36.969 113.903                          
ATOM   1700  H   ARG A 102       3.636  36.997 113.700                          
ATOM   1701  HA  ARG A 102       2.453  39.506 112.936                          
ATOM   1702 1HB  ARG A 102       0.888  37.886 113.372                          
ATOM   1703 2HB  ARG A 102       1.804  37.217 114.742                          
ATOM   1704 1HG  ARG A 102       0.358  38.247 116.110                          
ATOM   1705 2HG  ARG A 102       1.056  39.793 115.570                          
ATOM   1706 1HD  ARG A 102      -1.208  40.106 115.167                          
ATOM   1707 2HD  ARG A 102      -0.615  39.555 113.583                          
ATOM   1708  HE  ARG A 102      -1.740  37.349 115.272                          
ATOM   1709 1HH1 ARG A 102      -2.379  39.789 112.916                          
ATOM   1710 2HH1 ARG A 102      -3.757  38.884 112.322                          
ATOM   1711 1HH2 ARG A 102      -3.327  36.251 114.589                          
ATOM   1712 2HH2 ARG A 102      -4.294  36.880 113.270                          
ATOM   1713  N   MET A 103       3.875  39.385 115.860                          
ATOM   1714  CA  MET A 103       4.284  40.194 117.016                          
ATOM   1715  C   MET A 103       5.677  40.815 116.907                          
ATOM   1716  O   MET A 103       6.343  40.914 117.918                          
ATOM   1717  CB  MET A 103       4.236  39.329 118.285                          
ATOM   1718  CG  MET A 103       2.992  38.488 118.432                          
ATOM   1719  SD  MET A 103       1.837  39.192 119.621                          
ATOM   1720  CE  MET A 103       0.988  40.439 118.707                          
ATOM   1721  H   MET A 103       4.168  38.420 115.809                          
ATOM   1722  HA  MET A 103       3.612  41.044 117.131                          
ATOM   1723 1HB  MET A 103       5.109  38.679 118.258                          
ATOM   1724 2HB  MET A 103       4.313  40.008 119.135                          
ATOM   1725 1HG  MET A 103       2.512  38.418 117.456                          
ATOM   1726 2HG  MET A 103       3.292  37.494 118.762                          
ATOM   1727 1HE  MET A 103       0.257  40.929 119.351                          
ATOM   1728 2HE  MET A 103       1.705  41.177 118.345                          
ATOM   1729 3HE  MET A 103       0.476  39.983 117.859                          
ATOM   1730  N   THR A 104       6.116  41.245 115.727                          
ATOM   1731  CA  THR A 104       7.441  41.840 115.626                          
ATOM   1732  C   THR A 104       7.434  43.036 114.737                          
ATOM   1733  O   THR A 104       6.933  42.973 113.629                          
ATOM   1734  CB  THR A 104       8.415  40.863 115.047                          
ATOM   1735  OG1 THR A 104       7.865  40.351 113.822                          
ATOM   1736  CG2 THR A 104       8.645  39.744 116.050                          
ATOM   1737  H   THR A 104       5.534  41.159 114.906                          
ATOM   1738  HA  THR A 104       7.764  42.189 116.607                          
ATOM   1739  HB  THR A 104       9.353  41.378 114.840                          
ATOM   1740  HG1 THR A 104       7.029  39.915 114.005                          
ATOM   1741 1HG2 THR A 104       9.354  39.027 115.637                          
ATOM   1742 2HG2 THR A 104       9.045  40.161 116.974                          
ATOM   1743 3HG2 THR A 104       7.700  39.243 116.257                          
ATOM   1744  N   ASN A 105       8.015  44.125 115.224                          
ATOM   1745  CA  ASN A 105       7.992  45.375 114.481                          
ATOM   1746  C   ASN A 105       9.006  45.363 113.346                          
ATOM   1747  O   ASN A 105       8.613  45.402 112.177                          
ATOM   1748  CB  ASN A 105       8.251  46.591 115.417                          
ATOM   1749  CG  ASN A 105       7.438  46.628 116.731                          
ATOM   1750  OD1 ASN A 105       7.919  46.219 117.807                          
ATOM   1751  ND2 ASN A 105       6.183  47.089 116.638                          
ATOM   1752  H   ASN A 105       8.478  44.085 116.121                          
ATOM   1753  HA  ASN A 105       7.013  45.512 114.018                          
ATOM   1754 1HB  ASN A 105       9.268  46.904 115.657                          
ATOM   1755 2HB  ASN A 105       7.807  47.303 114.721                          
ATOM   1756 1HD2 ASN A 105       5.607  47.138 117.455                          
ATOM   1757 2HD2 ASN A 105       5.823  47.385 115.754                          
ATOM   1758  N   MET A 106      10.300  45.281 113.707                          
ATOM   1759  CA  MET A 106      11.418  45.341 112.752                          
ATOM   1760  C   MET A 106      11.136  44.544 111.504                          
ATOM   1761  O   MET A 106      11.402  45.021 110.390                          
ATOM   1762  CB  MET A 106      12.688  44.829 113.409                          
ATOM   1763  CG  MET A 106      13.624  45.920 113.901                          
ATOM   1764  SD  MET A 106      14.758  45.297 115.167                          
ATOM   1765  CE  MET A 106      13.845  45.684 116.675                          
ATOM   1766  H   MET A 106      10.516  45.172 114.688                          
ATOM   1767  HA  MET A 106      11.574  46.369 112.426                          
ATOM   1768 1HB  MET A 106      12.382  44.206 114.248                          
ATOM   1769 2HB  MET A 106      13.203  44.215 112.669                          
ATOM   1770 1HG  MET A 106      14.191  46.291 113.048                          
ATOM   1771 2HG  MET A 106      13.018  46.726 114.313                          
ATOM   1772 1HE  MET A 106      14.419  45.358 117.543                          
ATOM   1773 2HE  MET A 106      13.678  46.760 116.733                          
ATOM   1774 3HE  MET A 106      12.885  45.168 116.661                          
ATOM   1775  N   GLN A 107      10.630  43.303 111.709                          
ATOM   1776  CA  GLN A 107      10.223  42.445 110.588                          
ATOM   1777  C   GLN A 107       9.422  43.336 109.643                          
ATOM   1778  O   GLN A 107       8.369  43.853 110.051                          
ATOM   1779  CB  GLN A 107       9.356  41.249 111.087                          
ATOM   1780  CG  GLN A 107       9.832  39.866 110.620                          
ATOM   1781  CD  GLN A 107      11.073  39.332 111.347                          
ATOM   1782  OE1 GLN A 107      12.199  39.486 110.874                          
ATOM   1783  NE2 GLN A 107      10.874  38.714 112.513                          
ATOM   1784  H   GLN A 107      10.531  42.961 112.654                          
ATOM   1785  HA  GLN A 107      11.108  42.081 110.067                          
ATOM   1786 1HB  GLN A 107       9.365  41.287 112.176                          
ATOM   1787 2HB  GLN A 107       8.342  41.423 110.726                          
ATOM   1788 1HG  GLN A 107       9.158  39.017 110.509                          
ATOM   1789 2HG  GLN A 107      10.144  40.211 109.633                          
ATOM   1790 1HE2 GLN A 107      11.652  38.348 113.025                          
ATOM   1791 2HE2 GLN A 107       9.947  38.617 112.876                          
ATOM   1792  N   GLY A 108       9.964  43.556 108.412                          
ATOM   1793  CA  GLY A 108       9.338  44.461 107.458                          
ATOM   1794  C   GLY A 108       8.801  43.837 106.169                          
ATOM   1795  O   GLY A 108       8.453  42.645 106.099                          
ATOM   1796  H   GLY A 108      10.818  43.081 108.156                          
ATOM   1797 1HA  GLY A 108       8.489  44.950 107.935                          
ATOM   1798 2HA  GLY A 108      10.064  45.213 107.152                          
ATOM   1799  N   GLU A 109       8.730  44.699 105.149                          
ATOM   1800  CA  GLU A 109       8.201  44.363 103.841                          
ATOM   1801  C   GLU A 109       9.052  43.314 103.154                          
ATOM   1802  O   GLU A 109       8.747  42.848 102.062                          
ATOM   1803  CB  GLU A 109       8.124  45.629 102.993                          
ATOM   1804  CG  GLU A 109       7.317  45.455 101.724                          
ATOM   1805  CD  GLU A 109       6.152  46.422 101.621                          
ATOM   1806  OE1 GLU A 109       5.642  46.875 102.672                          
ATOM   1807  OE2 GLU A 109       5.745  46.727 100.478                          
ATOM   1808  H   GLU A 109       9.065  45.640 105.298                          
ATOM   1809  HA  GLU A 109       7.205  43.932 103.945                          
ATOM   1810 1HB  GLU A 109       7.674  46.402 103.616                          
ATOM   1811 2HB  GLU A 109       9.148  45.910 102.746                          
ATOM   1812 1HG  GLU A 109       7.913  45.539 100.816                          
ATOM   1813 2HG  GLU A 109       6.924  44.443 101.807                          
ATOM   1814  N   SER A 110      10.131  42.982 103.824                          
ATOM   1815  CA  SER A 110      11.053  41.970 103.364                          
ATOM   1816  C   SER A 110      10.313  40.729 102.782                          
ATOM   1817  O   SER A 110       9.466  40.127 103.446                          
ATOM   1818  CB  SER A 110      11.958  41.571 104.547                          
ATOM   1819  OG  SER A 110      12.808  40.485 104.253                          
ATOM   1820  H   SER A 110      10.324  43.453 104.696                          
ATOM   1821  HA  SER A 110      11.772  42.340 102.632                          
ATOM   1822 1HB  SER A 110      12.574  42.428 104.818                          
ATOM   1823 2HB  SER A 110      11.328  41.297 105.392                          
ATOM   1824  HG  SER A 110      13.345  40.282 105.023                          
ATOM   1825  N   ARG A 111      10.659  40.390 101.508                          
ATOM   1826  CA  ARG A 111      10.188  39.236 100.704                          
ATOM   1827  C   ARG A 111       8.774  39.370 100.143                          
ATOM   1828  O   ARG A 111       8.233  38.433  99.543                          
ATOM   1829  CB  ARG A 111      10.357  37.915 101.474                          
ATOM   1830  CG  ARG A 111      11.602  37.882 102.354                          
ATOM   1831  CD  ARG A 111      12.002  36.451 102.679                          
ATOM   1832  NE  ARG A 111      13.017  36.332 103.763                          
ATOM   1833  CZ  ARG A 111      13.490  35.145 104.178                          
ATOM   1834  NH1 ARG A 111      13.014  34.024 103.627                          
ATOM   1835  NH2 ARG A 111      14.408  35.065 105.120                          
ATOM   1836  H   ARG A 111      11.321  41.003 101.053                          
ATOM   1837  HA  ARG A 111      10.822  39.116  99.825                          
ATOM   1838 1HB  ARG A 111       9.465  37.787 102.085                          
ATOM   1839 2HB  ARG A 111      10.406  37.118 100.731                          
ATOM   1840 1HG  ARG A 111      12.415  38.378 101.824                          
ATOM   1841 2HG  ARG A 111      11.388  38.422 103.277                          
ATOM   1842 1HD  ARG A 111      11.117  35.899 102.995                          
ATOM   1843 2HD  ARG A 111      12.419  35.988 101.785                          
ATOM   1844  HE  ARG A 111      13.468  37.056 104.306                          
ATOM   1845 1HH1 ARG A 111      12.307  34.079 102.907                          
ATOM   1846 2HH1 ARG A 111      13.363  33.127 103.933                          
ATOM   1847 1HH2 ARG A 111      14.768  35.910 105.543                          
ATOM   1848 2HH2 ARG A 111      14.747  34.161 105.415                          
ATOM   1849  N   PHE A 112       8.185  40.525 100.287                          
ATOM   1850  CA  PHE A 112       6.858  40.682  99.767                          
ATOM   1851  C   PHE A 112       6.881  40.672  98.246                          
ATOM   1852  O   PHE A 112       7.744  41.291  97.634                          
ATOM   1853  CB  PHE A 112       6.252  42.004 100.218                          
ATOM   1854  CG  PHE A 112       5.610  42.000 101.595                          
ATOM   1855  CD1 PHE A 112       5.928  41.026 102.538                          
ATOM   1856  CD2 PHE A 112       4.711  42.986 101.950                          
ATOM   1857  CE1 PHE A 112       5.367  41.040 103.806                          
ATOM   1858  CE2 PHE A 112       4.130  43.016 103.228                          
ATOM   1859  CZ  PHE A 112       4.457  42.051 104.153                          
ATOM   1860  H   PHE A 112       8.652  41.290 100.753                          
ATOM   1861  HA  PHE A 112       6.236  39.843 100.081                          
ATOM   1862 1HB  PHE A 112       7.020  42.776 100.255                          
ATOM   1863 2HB  PHE A 112       5.465  42.309  99.529                          
ATOM   1864  HD1 PHE A 112       6.633  40.238 102.272                          
ATOM   1865  HD2 PHE A 112       4.450  43.755 101.222                          
ATOM   1866  HE1 PHE A 112       5.634  40.268 104.528                          
ATOM   1867  HE2 PHE A 112       3.421  43.802 103.487                          
ATOM   1868  HZ  PHE A 112       4.013  42.068 105.147                          
ATOM   1869  N   LEU A 113       5.947  39.950  97.628                          
ATOM   1870  CA  LEU A 113       5.788  39.997  96.171                          
ATOM   1871  C   LEU A 113       4.471  40.725  95.808                          
ATOM   1872  O   LEU A 113       3.406  40.463  96.372                          
ATOM   1873  CB  LEU A 113       5.781  38.579  95.617                          
ATOM   1874  CG  LEU A 113       5.535  38.418  94.123                          
ATOM   1875  CD1 LEU A 113       6.505  39.294  93.321                          
ATOM   1876  CD2 LEU A 113       5.719  36.954  93.770                          
ATOM   1877  H   LEU A 113       5.337  39.359  98.174                          
ATOM   1878  HA  LEU A 113       6.603  40.572  95.733                          
ATOM   1879 1HB  LEU A 113       6.807  38.294  95.847                          
ATOM   1880 2HB  LEU A 113       5.094  37.935  96.165                          
ATOM   1881  HG  LEU A 113       4.500  38.703  93.933                          
ATOM   1882 1HD1 LEU A 113       6.315  39.167  92.255                          
ATOM   1883 2HD1 LEU A 113       6.360  40.340  93.592                          
ATOM   1884 3HD1 LEU A 113       7.530  39.000  93.544                          
ATOM   1885 1HD2 LEU A 113       5.547  36.813  92.702                          
ATOM   1886 2HD2 LEU A 113       6.734  36.644  94.018                          
ATOM   1887 3HD2 LEU A 113       5.007  36.351  94.334                          
ATOM   1888  N   HIS A 114       4.501  41.638  94.867                          
ATOM   1889  CA  HIS A 114       3.274  42.322  94.568                          
ATOM   1890  C   HIS A 114       2.662  41.920  93.209                          
ATOM   1891  O   HIS A 114       3.379  41.580  92.302                          
ATOM   1892  CB  HIS A 114       3.522  43.802  94.695                          
ATOM   1893  CG  HIS A 114       3.616  44.227  96.128                          
ATOM   1894  ND1 HIS A 114       2.610  43.992  97.043                          
ATOM   1895  CD2 HIS A 114       4.631  44.803  96.829                          
ATOM   1896  CE1 HIS A 114       2.992  44.406  98.250                          
ATOM   1897  NE2 HIS A 114       4.218  44.899  98.152                          
ATOM   1898  H   HIS A 114       5.355  41.852  94.371                          
ATOM   1899  HA  HIS A 114       2.521  42.065  95.312                          
ATOM   1900 1HB  HIS A 114       4.461  44.069  94.209                          
ATOM   1901 2HB  HIS A 114       2.705  44.360  94.237                          
ATOM   1902  HD2 HIS A 114       5.618  45.164  96.541                          
ATOM   1903  HE1 HIS A 114       2.327  44.307  99.108                          
ATOM   1904  HE2 HIS A 114       4.770  45.283  98.905                          
ATOM   1905  N   PRO A 115       1.298  42.026  93.123                          
ATOM   1906  CA  PRO A 115       0.385  41.687  91.998                          
ATOM   1907  C   PRO A 115       0.805  41.232  90.555                          
ATOM   1908  O   PRO A 115      -0.085  40.827  89.762                          
ATOM   1909  CB  PRO A 115      -0.571  42.865  92.010                          
ATOM   1910  CG  PRO A 115      -0.800  43.055  93.467                          
ATOM   1911  CD  PRO A 115       0.463  42.638  94.198                          
ATOM   1912  HA  PRO A 115      -0.206  40.927  92.254                          
ATOM   1913 1HB  PRO A 115      -0.017  43.536  91.728                          
ATOM   1914 2HB  PRO A 115      -1.280  42.508  91.664                          
ATOM   1915 1HG  PRO A 115      -0.787  43.885  93.635                          
ATOM   1916 2HG  PRO A 115      -1.364  42.364  93.756                          
ATOM   1917 1HD  PRO A 115       0.982  43.378  94.502                          
ATOM   1918 2HD  PRO A 115       0.327  41.914  94.801                          
ATOM   1919  N   LEU A 116       2.075  41.220  90.148                          
ATOM   1920  CA  LEU A 116       2.288  40.762  88.748                          
ATOM   1921  C   LEU A 116       3.536  39.874  88.492                          
ATOM   1922  O   LEU A 116       3.391  38.639  88.590                          
ATOM   1923 OXT  LEU A 116       4.587  40.382  88.212                          
ATOM   1924  CB  LEU A 116       2.230  41.972  87.793                          
ATOM   1925  CG  LEU A 116       1.098  42.990  88.046                          
ATOM   1926  CD1 LEU A 116       1.621  44.395  87.843                          
ATOM   1927  CD2 LEU A 116      -0.106  42.717  87.139                          
ATOM   1928  H   LEU A 116       2.838  41.502  90.747                          
ATOM   1929  HA  LEU A 116       1.453  40.134  88.438                          
ATOM   1930 1HB  LEU A 116       3.191  42.428  88.026                          
ATOM   1931 2HB  LEU A 116       2.219  41.662  86.748                          
ATOM   1932  HG  LEU A 116       0.748  42.838  89.067                          
ATOM   1933 1HD1 LEU A 116       0.819  45.112  88.023                          
ATOM   1934 2HD1 LEU A 116       2.438  44.584  88.540                          
ATOM   1935 3HD1 LEU A 116       1.983  44.504  86.821                          
ATOM   1936 1HD2 LEU A 116      -0.887  43.450  87.342                          
ATOM   1937 2HD2 LEU A 116       0.200  42.791  86.095                          
ATOM   1938 3HD2 LEU A 116      -0.490  41.716  87.335                          
