# Supplementary material for: Real-Time PyMOL Visualization for Rosetta and PyRosetta
Source: PLoS One. 2011 Aug 16;6(8):e21931. doi: 10.1371/journal.pone.0021931 (PMC3156697; doi:10.1371/journal.pone.0021931)
Supplement: File S1 — A summary of the supplemental files contained in the compressed directory File S1, including the PyMOL listener, sample scripts with their data files, and a representative movie of the script output. README: a brief tutorial to the PyMOL_Mover and these scripts. PyRosettaDock.mp4: a PyMOL movie of Rosetta's Docking Protocol. input_files/: PDB files used in the demo scripts. test_dock.pdb a modified 1ACB [17] PDB file used in PyRosettaDock_Movie.py. test_in.pdb the decoy file PDB used in PyMOL_demo.py. scripts/: sample PyRosetta syntax for using the PyMOL_Mover. PyMOLPyRosettaServer.py listener script for PyMOL. PyRosettaDock_Movie.py sample protocol to create a docking movie. PyMOL_demo.py numerous PyRosetta sample commands with the PyMOL_Mover. (TAR.BZ2) [file pone.0021931.s001.tar.bz2 › Supplemental Files S1/scripts/PyMOL_demo.py]

# first get into PyRosetta
#ipython

from rosetta import*
init()

pose = Pose()
pose_from_pdb(pose,"test_in.pdb")

# send the pose structure to PyMOL
pymover = PyMOL_Mover()
pymover.apply(pose)

# send score12 energy
scorefxn = create_score_function("standard")
scorefxn(pose)
pymover.send_energy(pose)

# look at the fa_atr energies
pymover.send_energy(pose,"fa_atr")

# turn on update_energy, now energy coloring occurs when the Mover is applied
pymover.update_energy=True
pymover.apply(pose)

# set the default energy_type to fa_sol, now applying the Mover sends this energy type
pymover.energy_type="fa_sol"
pymover.apply(pose)

# change the PyMOL_Mover to a specific IP and port
# the code here does nothing but provides a template
pymover.link.udp_ip = "127.0.0.1"
pymover.link.udp_port = 65000

# turn on keep_history, now new structures are loaded into new PyMOL states
pymover.keep_history=True
pymover.apply(pose)

# with update_energy and keep_history on, lets make a change!
# set residue 13's phi torsion angle to 37 degrees
pose.set_phi(13,37)
pymover.apply(pose)

# you should see a new structure with energy colored!
# check PyMOL's states to see the old structure

# To explore protocol performance in more depth when using the PyMOL_Mover,
# change the pose name before you apply the Mover
# use this if you want to save the energy coloring after changes,
# PyMOL colors by OBJECTS and keep_history loads into successive STATES
# so to view intermediate energy changes, you'll need to change the pose name
pose.pdb_info().name("new_name")

# make an observer and apply it to the pose
pyobs = PyMOL_Observer()
pyobs.add_observer(pose)

# same ScoreFunction from before
scorefxn(pose)

# this should trigger the observer to send the structure

pyobs.pymol.update_energy = True
scorefxn(pose)

# this should trigger the observer to send the structure AND color by energy!
