# Supplementary material for: Real-Time PyMOL Visualization for Rosetta and PyRosetta
Source: PLoS One. 2011 Aug 16;6(8):e21931. doi: 10.1371/journal.pone.0021931 (PMC3156697; doi:10.1371/journal.pone.0021931)
Supplement: File S1 — A summary of the supplemental files contained in the compressed directory File S1, including the PyMOL listener, sample scripts with their data files, and a representative movie of the script output. README: a brief tutorial to the PyMOL_Mover and these scripts. PyRosettaDock.mp4: a PyMOL movie of Rosetta's Docking Protocol. input_files/: PDB files used in the demo scripts. test_dock.pdb a modified 1ACB [17] PDB file used in PyRosettaDock_Movie.py. test_in.pdb the decoy file PDB used in PyMOL_demo.py. scripts/: sample PyRosetta syntax for using the PyMOL_Mover. PyMOLPyRosettaServer.py listener script for PyMOL. PyRosettaDock_Movie.py sample protocol to create a docking movie. PyMOL_demo.py numerous PyRosetta sample commands with the PyMOL_Mover. (TAR.BZ2) [file pone.0021931.s001.tar.bz2 › Supplemental Files S1/README]

### General Information ###
Evan H. Baugh, Sergey Lyskov, Brian D. Weitzner, Jeffrey J. Gray

The PyMOL_Mover is a versatile new mover for utilization in
Rosetta and PyRosetta
The PyMOL_demo.py script illustrates several uses and features
of the PyMOL_Mover. For simplicity, the demo is written for PyRosetta.


### versions ###

The PyMOL_Mover is currently in Rosetta (revision 37389 and later) and
PyRosetta version 2.0 Beta

    svn co https://svn.rosettacommons.org/source/trunk/mini/src/python/bindings/PyMOLPyRosettaServer.py

    svn co https://svn.rosettacommons.org/source/trunk/mini/src/python/bindings/PyMOL_demo.py


### running ###
To prepare PyMOL for viewing output, run the PyMOLPyRosettaServer.py script
in mini/src/python/bindings or the main directory of PyRosetta

    pymol /path/to/PyRosetta/PyMOLPyRosettaServer.py
    pymol /path/to/Rosetta/mini/src/python/bindings/PyMOLPyRosettaServer.py

PyMOLPyRosettaServer.py connects at 127.0.0.1 by default

To change the IP address PyMOL is listening to, use start_rosetta_server

    start_rosetta_server 187.1.3.37, 9001

Since start_rosetta_server is extended in PyMOLPyRosettaServer.py

    cmd.start_rosetta_server("187.1.3.37","9001")

To see a sample of the output from PyRosetta:

    python /path/to/PyRosetta/PyMOL_demo.py
    python /path/to/mini/src/python/bindings/PyMOL_demo.py

For interactive use, start ipython, import rosetta, and test the commands
written in PyMOL_demo.py


### movie ###
An illustrative movie is provided, PyRosettaDock.mp4
To make the identical movie in PyMOL, launch PyMOL and type:

    run path/to/PyMOLPyRosettaServer.py

In the interpreter, set the background to white
Execute the PyRosettaDock_Movie.py script in a separate shell by using:

    python PyRosettaDock_Movie.py

In PyMOL, select the Action Menu ('A') -> presets -> pretty and turn on the 
sidechain representation by selecting the Show Menu ('S') -> side chain -> sticks

The movie can then saved using File -> Save Movie As
